# Supplementary material for: Personalized anticancer therapy selection using molecular landscape topology and thermodynamics
Source: Oncotarget. 2016 Oct 26;8(12):18735–45. doi: 10.18632/oncotarget.12932 (PMC5386643; doi:10.18632/oncotarget.12932)
Supplement: Supplementary file 2 [file oncotarget-08-18735-s002.xlsx]

## Sheet: outputformat32.dat
histologic_diagnosis	tumor_grade-neoplasm_histologic_grade	vital_status	days_to_death	treatment_outcome_first_course-primary_therapy_outcome_success	TCGA ID	patient ID	entorpy	nominal betti	gibbs of homology net	whole network gibbs	numb. Edges in homology net	change in gibbs after target removal	targets and reduced betti
Astrocytoma	G2	Alive	[Not Applicable]	[Not Available]	TCGA-CS-4938	0	2.63689	17	-88.7391	-5714.77	129	-25.0346	[(YWHAZ,13),(SUMO2,13)]
Astrocytoma	G3	Dead	234	[Not Available]	TCGA-CS-4941	1	2.59986	19	-98.0726	-6438.1	138	-27.7123	[(HSPA8,13)]
Astrocytoma	G3	Dead	1335	[Not Available]	TCGA-CS-4942	2	2.46144	20	-94.3791	-6206.43	130	-26.5009	[(HSPA8,15)]
Astrocytoma	G3	Alive	[Not Applicable]	[Not Available]	TCGA-CS-4943	3	2.7178	36	-107.747	-6961.34	158	-29.7166	[(H2AFX,29)]
Astrocytoma	G2	Alive	[Not Applicable]	[Not Available]	TCGA-CS-4944	4	2.65324	18	-84.9877	-5540.4	116	-23.6796	[(HDAC1,9)]
Oligodendroglioma	G2	Alive	[Not Applicable]	[Not Available]	TCGA-CS-5390	5	2.54451	30	-108.142	-7007.09	129	-30.9609	[(SIN3A,22)]
Astrocytoma	G3	Alive	[Not Applicable]	[Not Available]	TCGA-CS-5393	6	2.5666	20	-104.776	-6862.12	134	-29.5615	[(EEF1A1,16),(YWHAG,16),(YWHAE,16),(HSPA8,16)]
Astrocytoma	G3	Alive	[Not Applicable]	[Not Available]	TCGA-CS-5394	7	2.51538	39	-112.182	-7155.01	125	-31.4049	[(EEF1A1,17)]
Oligodendroglioma	G2	Dead	639	[Not Available]	TCGA-CS-5395	8	2.64535	28	-100.466	-6571.4	140	-28.4466	[(HSPA8,22),(H2AFX,22)]
Oligodendroglioma	G3	Alive	[Not Applicable]	[Not Available]	TCGA-CS-5396	9	2.50476	18	-102.976	-6708.79	131	-28.9963	[(HSPA8,14),(YWHAG,14),(YWHAE,14)]
Astrocytoma	G3	Dead	194	[Not Available]	TCGA-CS-5397	10	2.48841	19	-98.5343	-6603.17	120	-27.8832	[(SUMO2,15),(YWHAZ,15),(YWHAE,15),(HSPA8,15)]
Oligoastrocytoma	G3	Dead	538	[Not Available]	TCGA-CS-6186	11	2.45138	30	-101.802	-6582.39	130	-28.406	[(SIN3A,23)]
Astrocytoma	G3	Alive	[Not Applicable]	[Not Available]	TCGA-CS-6188	12	2.59141	23	-97.2151	-6440.56	139	-27.5941	[(SUMO2,18)]
Astrocytoma	G3	Alive	[Not Applicable]	[Not Available]	TCGA-CS-6290	13	2.7505	21	-86.8796	-5802.27	139	-24.9456	[(HSPA8,16),(YWHAZ,16),(SIN3A,16)]
Astrocytoma	G3	Alive	[Not Applicable]	[Not Available]	TCGA-CS-6665	14	2.62054	25	-102.017	-6752.91	139	-28.7128	[(YWHAZ,20),(YWHAE,20)]
Astrocytoma	G3	Alive	[Not Applicable]	[Not Available]	TCGA-CS-6666	15	2.63689	22	-108.562	-6967.64	153	-29.8908	[(HSPA8,17),(YWHAZ,17)]
Astrocytoma	G2	Alive	[Not Applicable]	[Not Available]	TCGA-CS-6667	16	2.53083	17	-107.035	-7055.94	138	-30.1979	[(HSPA8,12)]
Oligodendroglioma	G2	Alive	[Not Applicable]	[Not Available]	TCGA-CS-6668	17	2.57415	27	-107.894	-6878.5	133	-30.2765	[(SIN3A,17)]
Oligodendroglioma	G2	Alive	[Not Applicable]	[Not Available]	TCGA-CS-6669	18	2.40177	20	-109.289	-7155.3	92	-31.6506	[(YWHAG,15),(EP300,15)]
Oligodendroglioma	G3	Alive	[Not Applicable]	[Not Available]	TCGA-CS-6670	19	2.67232	30	-102.908	-6760.54	135	-28.9805	[(SIN3A,22)]
Oligoastrocytoma	G3	Alive	[Not Applicable]	[Not Available]	TCGA-DB-5270	20	2.4699	22	-100.027	-6711.09	123	-28.6701	[(YWHAZ,17),(YWHAG,17),(YWHAE,17)]
Astrocytoma	G3	Alive	[Not Applicable]	[Not Available]	TCGA-DB-5273	21	2.65324	22	-88.2971	-5788.63	137	-24.9968	[(YWHAZ,16),(HSPA8,16)]
Oligoastrocytoma	G3	Alive	[Not Applicable]	[Not Available]	TCGA-DB-5274	22	2.29088	16	-102.588	-6696.96	100	-29.2025	[(H2AFX,11)]
Oligoastrocytoma	G3	Alive	[Not Applicable]	[Not Available]	TCGA-DB-5275	23	2.68021	30	-98.5728	-6522.29	152	-27.9567	[(EEF1A1,20)]
Oligoastrocytoma	G3	Alive	[Not Applicable]	[Not Available]	TCGA-DB-5276	24	2.54808	21	-95.4206	-6378.16	138	-27.0237	[(YWHAG,16),(YWHAE,16)]
Astrocytoma	G3	Alive	[Not Applicable]	[Not Available]	TCGA-DB-5277	25	2.63689	29	-112.847	-7429.63	135	-31.1778	[(EEF1A1,24),(YWHAZ,24),(H2AFX,24)]
Oligodendroglioma	G2	Alive	[Not Applicable]	[Not Available]	TCGA-DB-5278	26	2.59357	24	-101.395	-6696.14	125	-29.0682	[(SIN3A,18)]
Oligodendroglioma	G2	Alive	[Not Applicable]	[Not Available]	TCGA-DB-5279	27	2.62683	27	-90.5417	-5914.24	127	-25.4885	[(SIN3A,19)]
Oligoastrocytoma	G2	Alive	[Not Applicable]	[Not Available]	TCGA-DB-5280	28	2.76112	22	-98.2066	-6369.51	138	-27.3501	[(HSPA8,17),(SIN3A,17)]
Oligoastrocytoma	G3	Alive	[Not Applicable]	[Not Available]	TCGA-DB-5281	29	2.59141	23	-103.68	-6852.13	144	-29.1518	[(HSPA8,18)]
Oligoastrocytoma	G2	Alive	[Not Applicable]	Complete Remission/Response	TCGA-DB-A4X9	30	2.51447	24	-99.791	-6514.26	140	-28.4603	[(HSPA8,18)]
Oligoastrocytoma	G2	Alive	[Not Applicable]	Stable Disease	TCGA-DB-A4XA	31	2.49903	25	-94.9625	-6316.38	134	-27.528	[(EGFR,20)]
Astrocytoma	G3	Alive	[Not Applicable]	Stable Disease	TCGA-DB-A4XB	32	2.62899	28	-105.786	-6940.68	153	-29.9797	[(EEF1A1,18)]
Oligoastrocytoma	G2	Alive	[Not Applicable]	Partial Remission/Response	TCGA-DB-A4XC	33	2.58567	32	-97.8206	-6582.18	143	-28.203	[(SIN3A,20)]
Astrocytoma	G3	Alive	[Not Applicable]	Complete Remission/Response	TCGA-DB-A4XD	34	2.68867	16	-99.1354	-6421.6	131	-28.0144	[(YWHAZ,12),(HSPA8,12)]
Oligoastrocytoma	G3	Alive	[Not Applicable]	Complete Remission/Response	TCGA-DB-A4XE	35	2.56444	26	-99.179	-6557.06	134	-27.8013	[(EEF1A1,21)]
Astrocytoma	G3	Alive	[Not Applicable]	Stable Disease	TCGA-DB-A4XF	36	2.54235	27	-98.3378	-6457.16	132	-28.0303	[(EEF1A1,19),(YWHAG,19)]
Oligodendroglioma	G3	Alive	[Not Applicable]	Stable Disease	TCGA-DB-A4XG	37	2.62054	26	-110.18	-7158.75	129	-31.3355	[(SIN3A,18)]
Oligoastrocytoma	G2	Alive	[Not Applicable]	Stable Disease	TCGA-DB-A4XH	38	2.71564	17	-109.402	-7188.52	132	-31.0517	[(HSPA8,12)]
Oligodendroglioma	G2	Alive	[Not Applicable]	Complete Remission/Response	TCGA-DB-A64L	39	2.62899	29	-105.778	-7078.36	125	-30.6699	[(HDAC2,23)]
Oligoastrocytoma	G2	Alive	[Not Applicable]	Stable Disease	TCGA-DB-A64O	40	2.53173	25	-89.6184	-5998.38	115	-25.5783	[(HDAC1,20)]
Oligodendroglioma	G3	Alive	[Not Applicable]	Complete Remission/Response	TCGA-DB-A64P	41	2.49903	30	-107.67	-7110.97	131	-30.6909	[(YWHAG,24),(SIN3A,24)]
Oligoastrocytoma	G2	Alive	[Not Applicable]	Stable Disease	TCGA-DB-A64Q	42	2.64535	27	-99.7519	-6541.31	129	-28.3276	[(EEF1A1,23),(YWHAG,23),(YWHAE,23),(SIN3A,23)]
Oligodendroglioma	G2	Alive	[Not Applicable]	Complete Remission/Response	TCGA-DB-A64R	43	2.63473	28	-105.355	-6904.56	138	-30.4592	[(SIN3A,20)]
Oligoastrocytoma	G2	Alive	[Not Applicable]	Complete Remission/Response	TCGA-DB-A64S	44	2.68021	18	-94.9797	-6308.36	129	-27.3638	[(YWHAZ,12)]
Oligoastrocytoma	G2	Alive	[Not Applicable]	Complete Remission/Response	TCGA-DB-A64U	45	2.68021	34	-102.358	-6742.41	159	-28.6659	[(EEF1A1,25)]
Oligodendroglioma	G2	Alive	[Not Applicable]	Stable Disease	TCGA-DB-A64V	46	2.55598	21	-91.1113	-6095.24	133	-26.3929	[(HSPA8,16)]
Oligoastrocytoma	G3	Alive	[Not Applicable]	Stable Disease	TCGA-DB-A64W	47	2.44418	28	-115.238	-7565.23	119	-32.7137	[(EEF1A1,23),(H2AFX,23)]
Astrocytoma	G3	Alive	[Not Applicable]	Stable Disease	TCGA-DB-A64X	48	2.58351	23	-99.8041	-6557.39	133	-28.5367	[(EEF1A1,18)]
Oligoastrocytoma	G3	Alive	[Not Applicable]	Complete Remission/Response	TCGA-DB-A75K	49	2.60202	32	-94.4395	-6260.57	160	-26.5612	[(SIN3A,21)]
Astrocytoma	G3	Alive	[Not Applicable]	[Not Applicable]	TCGA-DB-A75L	50	2.49057	24	-102.263	-6797.77	137	-28.7204	[(EEF1A1,20),(EGFR,20)]
Astrocytoma	G2	Alive	[Not Applicable]	[Not Applicable]	TCGA-DB-A75M	51	2.7178	23	-91.2064	-5912.51	140	-25.735	[(HSPA8,17),(YWHAZ,17)]
Astrocytoma	G3	Alive	[Not Applicable]	Partial Remission/Response	TCGA-DB-A75O	52	2.66386	18	-85.9624	-5656.12	133	-24.4995	[(HSPA8,13)]
Astrocytoma	G2	Alive	[Not Applicable]	Complete Remission/Response	TCGA-DB-A75P	53	2.63689	15	-96.9089	-6449.42	127	-27.2173	[(HSPA8,11),(YWHAZ,11),(YWHAE,11)]
Oligoastrocytoma	G3	Dead	607	[Not Available]	TCGA-DH-5140	54	2.66386	27	-102.196	-6758.05	147	-29.1437	[(SIN3A,20)]
Oligodendroglioma	G3	Alive	[Not Applicable]	[Not Available]	TCGA-DH-5141	55	2.43447	19	-103.712	-6748.77	110	-29.7382	[(HDAC2,10)]
Astrocytoma	G3	Alive	[Not Applicable]	[Not Available]	TCGA-DH-5142	56	2.54808	26	-97.771	-6363.96	141	-26.8569	[(EEF1A1,21)]
Oligoastrocytoma	G3	Alive	[Not Applicable]	[Not Available]	TCGA-DH-5143	57	2.56444	20	-93.8392	-6161.96	137	-26.5822	[(HSPA8,15)]
Oligodendroglioma	G3	Alive	[Not Applicable]	[Not Available]	TCGA-DH-5144	58	2.47689	26	-106.108	-6810.95	131	-29.9903	[(SIN3A,20)]
Oligodendroglioma	G3	Dead	919	Stable Disease	TCGA-DH-A669	59	2.60419	26	-102.203	-6741.5	152	-28.126	[(HSPA8,20)]
Astrocytoma	G3	Alive	[Not Applicable]	Stable Disease	TCGA-DH-A66B	60	2.50693	16	-93.4866	-6108.79	128	-26.491	[(SUMO2,12),(EGFR,12),(YWHAZ,12),(HSPA8,12)]
Astrocytoma	G3	Alive	[Not Applicable]	Stable Disease	TCGA-DH-A66D	61	2.56087	33	-97.3467	-6407.4	155	-27.3484	[(EEF1A1,20)]
Oligodendroglioma	G2	Alive	[Not Applicable]	Complete Remission/Response	TCGA-DH-A66F	62	2.63689	32	-91.2753	-5985.32	136	-25.914	[(HDAC4,26)]
Oligodendroglioma	G3	Alive	[Not Applicable]	Stable Disease	TCGA-DH-A66G	63	2.64535	29	-96.2303	-6404.73	150	-27.7874	[(EEF1A1,19),(YWHAG,19)]
Oligodendroglioma	G3	Alive	[Not Applicable]	Complete Remission/Response	TCGA-DH-A7UR	64	2.54235	31	-112.351	-7487.16	126	-32.0128	[(SIN3A,24)]
Oligodendroglioma	G2	Alive	[Not Applicable]	Stable Disease	TCGA-DH-A7US	65	2.51754	36	-99.2808	-6558.4	153	-28.6769	[(SIN3A,26)]
Astrocytoma	G3	Alive	[Not Applicable]	Stable Disease	TCGA-DH-A7UT	66	2.59357	24	-95.0739	-6355.12	143	-27.2835	[(EEF1A1,19)]
Astrocytoma	G3	Alive	[Not Applicable]	Stable Disease	TCGA-DH-A7UU	67	2.53173	22	-102.645	-6763.25	137	-28.8347	[(HSPA8,16),(YWHAZ,16)]
Astrocytoma	G3	Alive	[Not Applicable]	[Not Applicable]	TCGA-DH-A7UV	68	2.55654	18	-96.5031	-6375.36	130	-27.8171	[(HSPA8,12)]
Astrocytoma	G3	Alive	[Not Applicable]	[Not Available]	TCGA-DU-5847	69	2.72137	37	-98.6473	-6623.74	170	-27.6601	[(SIN3A,28),(H2AFX,28)]
Oligodendroglioma	G2	Alive	[Not Applicable]	[Not Available]	TCGA-DU-5849	70	2.42084	31	-101.229	-6744.04	144	-28.9613	[(EEF1A1,21)]
Oligoastrocytoma	G3	Alive	[Not Applicable]	[Not Available]	TCGA-DU-5851	71	2.54808	20	-99.3752	-6618.01	131	-28.5138	[(YWHAG,15),(YWHAE,15)]
Oligoastrocytoma	G3	Dead	205	[Not Available]	TCGA-DU-5852	72	2.67805	25	-101.361	-6753.26	144	-28.4989	[(EEF1A1,21),(YWHAZ,21),(SUMO2,21),(H2AFX,21)]
Oligoastrocytoma	G2	Alive	[Not Applicable]	[Not Available]	TCGA-DU-5853	73	2.60202	19	-99.4359	-6637.05	132	-28.0698	[(HSPA8,14)]
Astrocytoma	G3	Alive	[Not Applicable]	[Not Available]	TCGA-DU-5854	74	2.68021	18	-94.9989	-6298.38	137	-26.4148	[(HSPA8,13)]
Oligoastrocytoma	G3	Alive	[Not Applicable]	[Not Available]	TCGA-DU-5855	75	2.72353	27	-98.7967	-6508.97	143	-27.8658	[(EEF1A1,18),(H2AFX,18)]
Oligodendroglioma	G2	Alive	[Not Applicable]	[Not Available]	TCGA-DU-5870	76	2.47996	28	-98.1525	-6461.21	129	-27.5733	[(SIN3A,20)]
blank	blank	blank	blank	blank	TCGA-DU-5871	77	2.69656	13	-101.58	-6594.21	138	-28.259	[(HSPA8,9),(YWHAZ,9)]
Oligoastrocytoma	G2	Alive	[Not Applicable]	[Not Available]	TCGA-DU-5872	78	2.65324	25	-94.0068	-6268.7	131	-26.1372	[(YWHAG,19)]
Oligodendroglioma	G2	Alive	[Not Applicable]	[Not Available]	TCGA-DU-5874	79	2.48841	35	-104.251	-6746.72	146	-29.8476	[(SIN3A,24)]
Astrocytoma	G3	Alive	[Not Applicable]	[Not Available]	TCGA-DU-6392	80	2.70718	25	-110.594	-7378.76	143	-30.96	[(EEF1A1,21),(YWHAZ,21),(YWHAG,21),(SUMO2,21),(H2AFX,21)]
Oligodendroglioma	G3	Dead	1585	[Not Available]	TCGA-DU-6393	81	2.5578	26	-106.181	-6852.69	129	-31.0021	[(YWHAG,19)]
Oligodendroglioma	G3	Dead	682	[Not Available]	TCGA-DU-6394	82	2.63382	29	-97.1657	-6253.44	138	-27.1714	[(SIN3A,21)]
Oligoastrocytoma	G2	Dead	1491	[Not Available]	TCGA-DU-6395	83	2.65324	26	-100.091	-6517.14	142	-27.7408	[(EEF1A1,21)]
Oligoastrocytoma	G3	Dead	2286	[Not Available]	TCGA-DU-6396	84	2.63689	32	-100.141	-6559.29	161	-27.3119	[(EEF1A1,21),(SIN3A,21)]
Oligodendroglioma	G3	Dead	1401	[Not Available]	TCGA-DU-6397	85	2.59141	31	-98.4453	-6465.18	131	-27.4925	[(SIN3A,24)]
Oligodendroglioma	G2	Dead	2000	[Not Available]	TCGA-DU-6399	86	2.54808	22	-98.3874	-6406.84	147	-27.9645	[(HSPA8,17),(YWHAZ,17)]
Oligodendroglioma	G2	Dead	37	[Not Available]	TCGA-DU-6400	87	2.4636	29	-105.497	-6934.17	125	-29.802	[(SIN3A,21)]
Oligodendroglioma	G2	Dead	2660	[Not Available]	TCGA-DU-6401	88	2.65108	17	-108.13	-6943.29	137	-29.9876	[(HSPA8,12)]
Astrocytoma	G3	Dead	214	[Not Available]	TCGA-DU-6402	89	2.73415	14	-99.8765	-6542.36	145	-27.6087	[(HSPA8,11),(YWHAZ,11),(YWHAG,11),(TP53,11),(H2AFX,11),(HSP90AA1,11)]
Oligoastrocytoma	G3	Dead	354	[Not Available]	TCGA-DU-6403	90	2.49057	35	-102.546	-6821.77	149	-28.9182	[(H2AFX,27)]
Oligodendroglioma	G3	Dead	4068	[Not Available]	TCGA-DU-6404	91	2.73199	37	-109.674	-7237.54	152	-30.3505	[(EEF1A1,20)]
Astrocytoma	G3	Dead	605	[Not Available]	TCGA-DU-6405	92	2.67805	33	-95.2185	-6205.93	136	-26.3653	[(EEF1A1,20)]
Oligoastrocytoma	G3	Dead	512	[Not Available]	TCGA-DU-6406	93	2.68021	26	-105.726	-6850.54	138	-29.5108	[(EEF1A1,22),(HSPA8,22),(YWHAZ,22),(SUMO2,22),(H2AFX,22)]
Oligodendroglioma	G2	Dead	2875	[Not Available]	TCGA-DU-6407	94	2.47206	23	-99.9267	-6398.67	141	-28.1107	[(HSPA8,18)]
Oligodendroglioma	G3	Dead	3470	[Not Available]	TCGA-DU-6408	95	2.68021	30	-98.4531	-6456.16	152	-27.579	[(EEF1A1,20)]
Oligodendroglioma	G3	Alive	[Not Applicable]	[Not Available]	TCGA-DU-6410	96	2.49057	35	-110.076	-6963.24	121	-31.8205	[(MDM2,24)]
Oligoastrocytoma	G3	Alive	[Not Applicable]	[Not Available]	TCGA-DU-6542	97	2.68021	18	-99.9382	-6609.48	145	-28.1141	[(HSPA8,14),(YWHAG,14),(YWHAE,14)]
Astrocytoma	G3	Dead	349	[Not Available]	TCGA-DU-7006	98	2.66386	26	-100.804	-6633.79	151	-28.3861	[(SIN3A,17)]
Astrocytoma	G2	Dead	1915	[Not Available]	TCGA-DU-7007	99	2.57722	29	-97.7442	-6432.59	153	-27.0507	[(EEF1A1,19),(SIN3A,19)]
Oligodendroglioma	G2	Alive	[Not Applicable]	[Not Available]	TCGA-DU-7008	100	2.60202	27	-104.366	-6847.52	133	-29.5991	[(EEF1A1,17)]
Oligodendroglioma	G2	Alive	[Not Applicable]	[Not Available]	TCGA-DU-7009	101	2.50476	35	-110.057	-7145.58	141	-31.5493	[(SIN3A,26)]
Astrocytoma	G3	Dead	456	[Not Available]	TCGA-DU-7010	102	2.73415	27	-102.678	-6782.92	133	-29.0905	[(EEF1A1,19)]
Oligoastrocytoma	G2	Dead	3200	[Not Available]	TCGA-DU-7011	103	2.5587	22	-100.561	-6711.63	129	-28.5899	[(YWHAG,16)]
Astrocytoma	G3	Dead	199	[Not Available]	TCGA-DU-7012	104	2.57722	32	-93.1909	-6264.04	141	-26.1486	[(SIN3A,25)]
Astrocytoma	G3	Dead	269	[Not Available]	TCGA-DU-7013	105	2.49903	27	-98.3157	-6454.8	128	-27.0271	[(HSPA8,22),(BRCA1,22),(SUMO2,22),(H2AFX,22)]
Oligodendroglioma	G2	Dead	3571	[Not Available]	TCGA-DU-7014	106	2.59141	23	-100.372	-6565.77	125	-28.5731	[(YWHAG,18)]
Oligodendroglioma	G2	Alive	[Not Applicable]	[Not Available]	TCGA-DU-7015	107	2.71292	23	-95.8255	-6265.33	137	-27.0316	[(SIN3A,18)]
Oligodendroglioma	G3	Dead	933	[Not Available]	TCGA-DU-7018	108	2.58784	23	-109.637	-7079.74	120	-31.3007	[(YWHAG,16)]
Oligoastrocytoma	G3	Alive	[Not Applicable]	[Not Available]	TCGA-DU-7019	109	2.5666	21	-104.702	-6907.33	132	-29.4212	[(HSPA8,16),(YWHAG,16)]
Astrocytoma	G3	Dead	315	[Not Available]	TCGA-DU-7290	110	2.75624	35	-100.395	-6724.05	150	-28.6031	[(SIN3A,25)]
Astrocytoma	G3	Dead	242	[Not Available]	TCGA-DU-7292	111	2.49903	21	-101.069	-6676.27	132	-29.0338	[(YWHAZ,16),(YWHAE,16)]
Oligodendroglioma	G2	Alive	[Not Applicable]	[Not Available]	TCGA-DU-7294	112	2.42874	21	-106.471	-6880.1	114	-30.2424	[(EP300,16)]
Astrocytoma	G3	Dead	576	[Not Available]	TCGA-DU-7298	113	2.81018	34	-104.566	-6949.58	153	-29.6472	[(SIN3A,21)]
Astrocytoma	G3	Dead	1339	[Not Available]	TCGA-DU-7299	114	2.50476	21	-104.013	-6770.58	134	-29.4046	[(HSPA8,16)]
Oligodendroglioma	G3	Dead	1886	[Not Available]	TCGA-DU-7300	115	2.5339	26	-99.6687	-6625.11	123	-28.3696	[(SIN3A,19)]
Oligodendroglioma	G2	Dead	788	[Not Available]	TCGA-DU-7301	116	2.69656	23	-99.4149	-6441.5	144	-27.5738	[(YWHAZ,17)]
Oligodendroglioma	G3	Alive	[Not Applicable]	[Not Available]	TCGA-DU-7302	117	2.60419	27	-108.178	-7095.82	120	-30.9478	[(UBC,21),(SIN3A,21)]
Oligoastrocytoma	G3	Dead	709	[Not Available]	TCGA-DU-7304	118	2.62054	29	-94.7463	-6343.49	142	-26.8258	[(EEF1A1,21),(YWHAG,21),(SIN3A,21)]
Oligoastrocytoma	G2	Alive	[Not Applicable]	[Not Available]	TCGA-DU-7306	119	2.63689	26	-99.085	-6416.31	138	-28.6788	[(YWHAZ,17)]
Oligodendroglioma	G3	Alive	[Not Applicable]	[Not Available]	TCGA-DU-7309	120	2.51322	21	-111.814	-7418.46	132	-32.2032	[(YWHAG,16),(YWHAE,16)]
Astrocytoma	G3	Dead	155	[Not Available]	TCGA-DU-8158	121	2.57505	24	-91.9009	-6249.09	137	-25.6048	[(HSPA8,19),(SUMO2,19)]
Oligoastrocytoma	G3	Dead	722	[Not Available]	TCGA-DU-8161	122	2.60202	17	-96.6071	-6468.98	136	-27.0746	[(HSPA8,13),(YWHAE,13)]
Oligoastrocytoma	G3	Alive	[Not Applicable]	[Not Available]	TCGA-DU-8162	123	2.66959	18	-104.924	-6980.6	126	-30.1399	[(YWHAG,13),(YWHAE,13)]
Oligoastrocytoma	G3	Alive	[Not Applicable]	[Not Available]	TCGA-DU-8163	124	2.5587	21	-95.6172	-6347.09	140	-26.8715	[(HSPA8,16)]
Oligodendroglioma	G2	Alive	[Not Applicable]	[Not Available]	TCGA-DU-8164	125	2.5339	31	-110.277	-7214.96	122	-31.6756	[(SIN3A,22)]
Oligodendroglioma	G3	Alive	[Not Applicable]	[Not Available]	TCGA-DU-8165	126	2.74834	33	-105.668	-7137.88	155	-29.7051	[(H2AFX,24)]
Oligoastrocytoma	G2	Alive	[Not Applicable]	[Not Available]	TCGA-DU-8166	127	2.66386	24	-109.119	-7209.13	132	-31.173	[(EEF1A1,16)]
Oligoastrocytoma	G2	Alive	[Not Applicable]	[Not Available]	TCGA-DU-8167	128	2.526	27	-99.2663	-6594.87	141	-27.8857	[(EEF1A1,22)]
Oligodendroglioma	G3	Alive	[Not Applicable]	[Not Available]	TCGA-DU-8168	129	2.68021	34	-112.936	-7394.1	136	-32.3379	[(SIN3A,25)]
Astrocytoma	G3	Alive	[Not Applicable]	Stable Disease	TCGA-DU-A5TP	130	2.55025	21	-104.549	-6869.26	153	-29.4935	[(HSPA8,16),(YWHAZ,16)]
Oligoastrocytoma	G2	Alive	[Not Applicable]	Stable Disease	TCGA-DU-A5TR	131	2.56087	23	-94.7302	-6324.7	135	-27.2941	[(YWHAZ,18)]
Oligodendroglioma	G2	Alive	[Not Applicable]	Stable Disease	TCGA-DU-A5TS	132	2.56932	21	-100.632	-6658.84	121	-29.5015	[(YWHAZ,14)]
Oligodendroglioma	G3	Alive	[Not Applicable]	Stable Disease	TCGA-DU-A5TT	133	2.57505	23	-93.2442	-6306.7	117	-26.9088	[(EEF1A1,19),(HSPA8,19),(EGFR,19)]
Astrocytoma	G2	Alive	[Not Applicable]	[Unknown]	TCGA-DU-A5TU	134	2.41455	23	-97.6049	-6527.4	127	-28.0928	[(YWHAG,17)]
Astrocytoma	G3	Alive	[Not Applicable]	Progressive Disease	TCGA-DU-A5TW	135	2.44509	26	-100.796	-6632.72	127	-28.4934	[(HDAC1,18)]
Astrocytoma	G3	Alive	[Not Applicable]	Stable Disease	TCGA-DU-A5TY	136	2.74834	21	-100.348	-6719.05	135	-28.7207	[(HSPA8,14)]
Oligodendroglioma	G2	Alive	[Not Applicable]	Stable Disease	TCGA-DU-A6S2	137	2.52328	22	-107.072	-7032.41	127	-29.9311	[(YWHAG,18),(SUMO2,18)]
Oligodendroglioma	G2	Alive	[Not Applicable]	Stable Disease	TCGA-DU-A6S3	138	2.60419	21	-110.52	-7229.94	120	-30.8586	[(YWHAG,16)]
Oligoastrocytoma	G2	Alive	[Not Applicable]	Stable Disease	TCGA-DU-A6S6	139	2.60992	23	-104.901	-6923.53	121	-29.5693	[(YWHAG,17)]
Astrocytoma	G3	Alive	[Not Applicable]	[Not Applicable]	TCGA-DU-A6S7	140	2.72137	20	-102.186	-6642.24	145	-28.5956	[(EEF1A1,16),(HSPA8,16),(EGFR,16)]
Oligodendroglioma	G3	Alive	[Not Applicable]	[Not Applicable]	TCGA-DU-A6S8	141	2.57722	30	-103.48	-6769.28	149	-29.0799	[(EEF1A1,19)]
Oligodendroglioma	G2	Dead	347	Progressive Disease	TCGA-DU-A76K	142	2.5666	24	-97.5371	-6645.66	123	-27.6747	[(EEF1A1,20),(HSPA8,20),(DDB1,20),(YWHAG,20)]
Oligodendroglioma	G3	Dead	814	Progressive Disease	TCGA-DU-A76L	143	2.51538	24	-108.26	-7310.56	141	-30.8608	[(YWHAZ,19)]
Astrocytoma	G2	Alive	[Not Applicable]	[Not Applicable]	TCGA-DU-A76O	144	2.57505	23	-94.3895	-6271.71	137	-27.1079	[(EEF1A1,18)]
Oligodendroglioma	G3	Dead	648	Progressive Disease	TCGA-DU-A76R	145	2.6617	27	-101.089	-6749.98	136	-29.1359	[(YWHAG,17)]
Oligodendroglioma	G3	Dead	547	[Unknown]	TCGA-DU-A7T6	146	2.66386	24	-103.829	-6899.66	131	-29.5778	[(YWHAG,18)]
Oligoastrocytoma	G3	Alive	[Not Applicable]	Stable Disease	TCGA-DU-A7T8	147	2.61838	25	-99.1499	-6621.36	134	-27.6671	[(EEF1A1,20)]
Oligodendroglioma	G2	Alive	[Not Applicable]	Stable Disease	TCGA-DU-A7TA	148	2.72353	29	-105.31	-7022.92	139	-30.4982	[(YWHAG,16)]
Oligodendroglioma	G2	Alive	[Not Applicable]	Progressive Disease	TCGA-DU-A7TB	149	2.36061	22	-98.9845	-6523.27	125	-27.8435	[(HSPA8,17),(H2AFX,17)]
Astrocytoma	G2	Alive	[Not Applicable]	Stable Disease	TCGA-DU-A7TC	150	2.66386	33	-101.365	-6790.4	130	-29.3482	[(EEF1A1,20)]
Oligoastrocytoma	G3	Dead	228	Progressive Disease	TCGA-DU-A7TD	151	2.66959	24	-104.631	-6841.41	136	-29.284	[(EEF1A1,20),(HSPA8,20),(YWHAZ,20),(SUMO2,20),(H2AFX,20)]
Oligodendroglioma	G2	Dead	1351	[Unknown]	TCGA-DU-A7TG	152	2.39171	19	-103.784	-6977.14	126	-30.0699	[(YWHAG,14),(YWHAE,14)]
Astrocytoma	G3	Dead	1183	Progressive Disease	TCGA-DU-A7TI	153	2.56087	22	-100.237	-6646.43	151	-28.0344	[(HSPA8,17)]
Astrocytoma	G3	Alive	[Not Applicable]	[Unknown]	TCGA-DU-A7TJ	154	2.68021	23	-105.642	-6830.69	135	-29.3543	[(EEF1A1,19),(HSPA8,19),(YWHAZ,19),(SUMO2,19),(H2AFX,19)]
Astrocytoma	G3	Dead	1525	[Not Available]	TCGA-E1-5302	155	2.57722	32	-95.464	-6319.11	130	-28.0882	[(YWHAG,19)]
Astrocytoma	G3	Dead	2052	[Not Available]	TCGA-E1-5303	156	2.54235	25	-88.3323	-5779.28	130	-25.3854	[(YWHAZ,18)]
Astrocytoma	G3	Dead	1251	[Not Available]	TCGA-E1-5304	157	2.72353	36	-107.01	-6755.16	159	-29.3778	[(SIN3A,27)]
Astrocytoma	G3	Dead	2433	[Not Available]	TCGA-E1-5305	158	2.58351	42	-100.993	-6657.24	124	-28.893	[(SIN3A,18)]
Astrocytoma	G3	Dead	1762	[Not Available]	TCGA-E1-5307	159	2.76686	29	-104.821	-6773.32	146	-30.0748	[(EEF1A1,19),(SIN3A,19)]
Oligodendroglioma	G3	Dead	4084	[Not Available]	TCGA-E1-5311	160	2.61264	23	-108.154	-7083.32	130	-30.5149	[(YWHAG,17)]
Oligodendroglioma	G2	Dead	2379	[Not Available]	TCGA-E1-5318	161	2.61048	22	-105.398	-6702.83	120	-29.7211	[(YWHAG,16)]
Oligodendroglioma	G2	Dead	2907	[Not Available]	TCGA-E1-5319	162	2.62627	20	-97.0488	-6370.07	135	-27.4473	[(HSPA8,15)]
Oligoastrocytoma	G2	Dead	3978	[Not Available]	TCGA-E1-5322	163	2.60776	32	-102.482	-6673.14	153	-28.7891	[(EEF1A1,19),(YWHAG,19)]
Astrocytoma	G3	Dead	435	Stable Disease	TCGA-E1-A7YD	164	2.40393	25	-105.237	-6972.89	119	-29.4127	[(HSPA8,18),(YWHAG,18)]
Astrocytoma	G3	Dead	886	Stable Disease	TCGA-E1-A7YE	165	2.63689	25	-99.5808	-6574.63	152	-27.5331	[(EEF1A1,20),(HSPA8,20)]
Astrocytoma	G3	Dead	2835	Stable Disease	TCGA-E1-A7YH	166	2.41812	21	-99.6475	-6583.61	130	-28.6622	[(HSPA8,14)]
Astrocytoma	G3	Dead	111	[Unknown]	TCGA-E1-A7YI	167	2.69656	34	-115.037	-7478.92	153	-31.7097	[(EEF1A1,21)]
Astrocytoma	G3	Dead	592	Stable Disease	TCGA-E1-A7YJ	168	2.68021	30	-99.2865	-6629.49	158	-28.1983	[(SIN3A,18)]
Astrocytoma	G3	Dead	378	Stable Disease	TCGA-E1-A7YK	169	2.57722	20	-91.4394	-6119.8	133	-26.348	[(YWHAZ,15)]
Astrocytoma	G3	Dead	492	Progressive Disease	TCGA-E1-A7YL	170	2.5339	27	-96.2043	-6540.77	144	-26.6448	[(HSPA8,20)]
Astrocytoma	G3	Dead	648	Progressive Disease	TCGA-E1-A7YM	171	2.51266	29	-98.6962	-6582.71	144	-27.3832	[(HSPA8,22)]
Astrocytoma	G3	Dead	727	Stable Disease	TCGA-E1-A7YN	172	2.65953	28	-93.2598	-6337.07	150	-26.2463	[(HSPA8,22)]
Oligodendroglioma	G3	Dead	2282	Stable Disease	TCGA-E1-A7YO	173	2.61838	32	-103.195	-6817.6	141	-29.5887	[(SIN3A,23)]
Oligodendroglioma	G3	Dead	1578	Stable Disease	TCGA-E1-A7YQ	174	2.79956	24	-98.015	-6555.5	161	-27.3558	[(HSPA8,17),(SIN3A,17)]
Oligodendroglioma	G3	Dead	466	Stable Disease	TCGA-E1-A7YS	175	2.54808	32	-107.671	-6917.04	138	-30.7648	[(SIN3A,23)]
Oligoastrocytoma	G3	Dead	23	[Unknown]	TCGA-E1-A7YU	176	2.59357	30	-98.7319	-6595.84	129	-28.5564	[(EEF1A1,18)]
Oligoastrocytoma	G3	Dead	987	Progressive Disease	TCGA-E1-A7YV	177	2.4699	31	-108.252	-7301.75	149	-30.4707	[(BRCA1,26),(EGFR,26),(SUMO2,26),(H2AFX,26)]
Oligoastrocytoma	G2	Dead	1120	Progressive Disease	TCGA-E1-A7YW	178	2.70718	19	-96.3695	-6363.54	147	-27.4427	[(HSPA8,13)]
Oligodendroglioma	G2	Dead	4445	Stable Disease	TCGA-E1-A7YY	179	2.53173	23	-107.764	-7197.4	102	-31.1675	[(YWHAG,16)]
Oligodendroglioma	G2	Dead	398	Progressive Disease	TCGA-E1-A7Z2	180	2.53173	33	-97.8132	-6506.17	138	-27.8776	[(EEF1A1,21)]
Astrocytoma	G2	Dead	2235	Progressive Disease	TCGA-E1-A7Z3	181	2.52384	23	-98.0366	-6633.91	128	-28.3877	[(YWHAZ,18)]
Astrocytoma	G2	Dead	4412	Progressive Disease	TCGA-E1-A7Z4	182	2.68867	19	-90.3784	-5922.77	139	-26.0393	[(YWHAZ,13)]
Astrocytoma	G2	Dead	984	Progressive Disease	TCGA-E1-A7Z6	183	2.63689	20	-92.6103	-6057.36	131	-26.3858	[(HSPA8,15)]
Oligodendroglioma	G2	Alive	[Not Applicable]	[Not Available]	TCGA-EZ-7264	184	2.66386	29	-109.355	-7020.56	140	-31.2548	[(SIN3A,20)]
Oligodendroglioma	G2	Alive	[Not Applicable]	Complete Remission/Response	TCGA-F6-A8O3	185	2.5578	29	-109.552	-7065.31	138	-30.5567	[(SIN3A,20)]
Astrocytoma	G2	Alive	[Not Applicable]	Complete Remission/Response	TCGA-F6-A8O4	186	2.68021	22	-105.887	-6980.48	142	-29.5005	[(HSPA8,17)]
Oligodendroglioma	G3	Alive	[Not Applicable]	[Not Available]	TCGA-FG-5962	187	2.42874	22	-98.5277	-6525.52	121	-27.7619	[(YWHAG,18),(SUMO2,18)]
Astrocytoma	G3	Alive	[Not Applicable]	[Not Available]	TCGA-FG-5963	188	2.62627	31	-96.4368	-6549.03	145	-27.2049	[(EEF1A1,18)]
Oligodendroglioma	G2	Alive	[Not Applicable]	[Not Available]	TCGA-FG-5964	189	2.57415	19	-98.1414	-6572.02	141	-27.8407	[(HSPA8,13)]
Oligoastrocytoma	G2	Alive	[Not Applicable]	[Not Available]	TCGA-FG-5965	190	2.68021	26	-98.2927	-6522.43	139	-28.2551	[(YWHAG,17)]
Astrocytoma	G3	Alive	[Not Applicable]	[Not Available]	TCGA-FG-6688	191	2.60202	32	-92.0219	-6169.92	145	-26.161	[(EEF1A1,21)]
Astrocytoma	G2	Alive	[Not Applicable]	[Not Available]	TCGA-FG-6689	192	2.48052	22	-95.7296	-6348.85	124	-27.6098	[(YWHAG,16)]
Oligodendroglioma	G2	Alive	[Not Applicable]	[Not Available]	TCGA-FG-6690	193	2.69656	18	-98.1409	-6400.07	148	-27.6632	[(HSPA8,13)]
Astrocytoma	G2	Alive	[Not Applicable]	[Not Available]	TCGA-FG-6691	194	2.72137	28	-101.797	-6617.94	145	-29.0084	[(EEF1A1,19)]
Oligodendroglioma	G3	Alive	[Not Applicable]	[Not Available]	TCGA-FG-6692	195	2.60202	24	-99.8115	-6505.56	132	-28.2662	[(YWHAZ,19)]
Oligodendroglioma	G2	Alive	[Not Applicable]	[Not Available]	TCGA-FG-7634	196	2.6617	22	-105.805	-6968.31	144	-29.9854	[(HSPA8,17)]
Astrocytoma	G3	Alive	[Not Applicable]	[Not Available]	TCGA-FG-7636	197	2.42657	26	-99.7012	-6499.67	141	-28.5839	[(EEF1A1,16),(YWHAG,16)]
Oligoastrocytoma	G2	Alive	[Not Applicable]	[Not Available]	TCGA-FG-7637	198	2.50386	23	-105.51	-6784.45	123	-29.94	[(HDAC4,18)]
Oligodendroglioma	G3	Alive	[Not Applicable]	[Not Available]	TCGA-FG-7638	199	2.40966	20	-98.0673	-6488.02	119	-27.8502	[(HDAC2,16),(YWHAG,16)]
Oligodendroglioma	G2	Alive	[Not Applicable]	[Not Available]	TCGA-FG-7641	200	2.57505	26	-102.427	-6773.17	123	-29.4326	[(SIN3A,19)]
Oligoastrocytoma	G2	Alive	[Not Applicable]	[Not Available]	TCGA-FG-7643	201	2.51322	21	-102.722	-6877.37	115	-29.7098	[(YWHAG,14)]
Oligoastrocytoma	G3	Alive	[Not Applicable]	[Not Available]	TCGA-FG-8181	202	2.42874	24	-107.29	-7110.13	99	-30.8287	[(HDAC2,16)]
Oligodendroglioma	G2	Alive	[Not Applicable]	[Not Available]	TCGA-FG-8182	203	2.82653	23	-99.2066	-6551.67	144	-27.9946	[(HDAC4,18),(HSPA8,18)]
Astrocytoma	G3	Alive	[Not Applicable]	[Not Available]	TCGA-FG-8185	204	2.60992	24	-105.509	-6847.67	143	-29.8692	[(HSPA8,18),(YWHAZ,18)]
Oligoastrocytoma	G3	Alive	[Not Applicable]	[Not Available]	TCGA-FG-8186	205	2.7505	26	-96.8786	-6468.98	140	-27.5713	[(EEF1A1,17),(SIN3A,17)]
Oligoastrocytoma	G2	Alive	[Not Applicable]	[Not Available]	TCGA-FG-8187	206	2.54718	22	-91.3367	-6079.83	144	-25.9147	[(HSPA8,16)]
Oligoastrocytoma	G2	Alive	[Not Applicable]	[Not Available]	TCGA-FG-8188	207	2.69656	18	-96.3796	-6301.01	134	-26.9555	[(YWHAZ,13),(HSPA8,13)]
Oligodendroglioma	G2	Alive	[Not Applicable]	Stable Disease	TCGA-FG-8189	208	2.61264	23	-111.1	-7320.7	105	-32.5287	[(YWHAG,16)]
Oligodendroglioma	G3	Alive	[Not Applicable]	[Not Available]	TCGA-FG-8191	209	2.4636	24	-95.3252	-6212.73	136	-27.3514	[(HDAC1,15)]
Oligodendroglioma	G2	Alive	[Not Applicable]	Complete Remission/Response	TCGA-FG-A4MT	210	2.50476	25	-103.401	-6903.2	133	-29.4358	[(EEF1A1,21),(YWHAZ,21),(YWHAG,21)]
Oligoastrocytoma	G3	Alive	[Not Applicable]	[Unknown]	TCGA-FG-A4MU	211	2.78321	26	-100.022	-6562.05	147	-27.9245	[(HSPA8,20)]
Oligoastrocytoma	G3	Alive	[Not Applicable]	[Unknown]	TCGA-FG-A4MW	212	2.58567	25	-97.616	-6455.68	132	-27.8927	[(HSPA8,19),(YWHAZ,19)]
Astrocytoma	G2	Alive	[Not Applicable]	Complete Remission/Response	TCGA-FG-A4MX	213	2.60202	17	-100.884	-6665.58	126	-29.4509	[(YWHAZ,12)]
Oligoastrocytoma	G2	Alive	[Not Applicable]	Stable Disease	TCGA-FG-A4MY	214	2.68021	25	-94.7952	-6228.05	147	-26.7114	[(EEF1A1,20),(UBC,20)]
Oligoastrocytoma	G2	Alive	[Not Applicable]	Complete Remission/Response	TCGA-FG-A60J	215	2.46633	21	-93.3829	-6153.56	136	-26.5276	[(HSPA8,15)]
Oligoastrocytoma	G2	Alive	[Not Applicable]	Stable Disease	TCGA-FG-A60K	216	2.72137	32	-101.332	-6682.41	133	-29.1084	[(MDM2,21)]
Astrocytoma	G2	Alive	[Not Applicable]	Complete Remission/Response	TCGA-FG-A60L	217	2.50693	16	-90.1857	-5962.61	109	-25.974	[(EEF1A1,13),(HSPA8,13),(YWHAZ,13),(YWHAQ,13),(GNB2L1,13),(SUMO2,13),(UBC,13)]
Oligodendroglioma	G2	Alive	[Not Applicable]	Complete Remission/Response	TCGA-FG-A6IZ	218	2.41239	16	-97.8976	-6329.25	101	-27.9486	[(H2AFX,12)]
Oligodendroglioma	G2	Alive	[Not Applicable]	Stable Disease	TCGA-FG-A6J1	219	2.20906	16	-99.2366	-6546.29	102	-29.3906	[(HSPA8,11)]
Astrocytoma	G3	Alive	[Not Applicable]	Progressive Disease	TCGA-FG-A6J3	220	2.57505	17	-92.008	-5969.87	126	-25.9161	[(YWHAB,13),(SUMO2,13)]
Oligodendroglioma	G2	Alive	[Not Applicable]	Complete Remission/Response	TCGA-FG-A70Y	221	2.59141	22	-97.9348	-6477.5	129	-27.7311	[(HSPA8,16)]
Oligoastrocytoma	G3	Alive	[Not Applicable]	[Unknown]	TCGA-FG-A70Z	222	2.61838	21	-98.0954	-6628.75	127	-27.8742	[(HSPA8,16)]
Oligodendroglioma	G2	Alive	[Not Applicable]	Stable Disease	TCGA-FG-A710	223	2.3669	31	-100.785	-6808.24	153	-28.3052	[(EEF1A1,18)]
Oligodendroglioma	G2	Alive	[Not Applicable]	Progressive Disease	TCGA-FG-A711	224	2.47996	26	-94.6133	-6306.98	126	-27.8101	[(EGFR,21)]
Oligoastrocytoma	G2	Alive	[Not Applicable]	Complete Remission/Response	TCGA-FG-A713	225	2.47206	23	-102.212	-6772.02	113	-28.7771	[(YWHAG,17)]
Astrocytoma	G3	Alive	[Not Applicable]	Stable Disease	TCGA-FG-A87N	226	2.62054	31	-111.721	-7437.78	138	-31.8122	[(EEF1A1,18)]
Astrocytoma	G3	Alive	[Not Applicable]	Complete Remission/Response	TCGA-FG-A87Q	227	2.62054	24	-102.355	-6816.63	144	-28.803	[(HSPA8,18)]
Oligoastrocytoma	G3	Alive	[Not Applicable]	[Not Available]	TCGA-FN-7833	228	2.68021	27	-89.9596	-5985.48	140	-25.0601	[(EGFR,18),(SIN3A,18)]
Oligodendroglioma	G2	Alive	[Not Applicable]	[Not Available]	TCGA-HT-7467	229	2.4699	20	-97.9203	-6541.99	120	-27.9404	[(YWHAE,15)]
Oligodendroglioma	G3	Alive	[Not Applicable]	[Not Available]	TCGA-HT-7468	230	2.61838	22	-101.635	-6599.54	134	-28.3781	[(HSPA8,17)]
Oligodendroglioma	G3	Alive	[Not Applicable]	[Not Available]	TCGA-HT-7469	231	2.78321	28	-110.76	-7134.15	165	-30.5903	[(EEF1A1,17),(H2AFX,17)]
Oligodendroglioma	G3	Alive	[Not Applicable]	[Not Available]	TCGA-HT-7470	232	2.5666	29	-102.034	-6773.46	134	-29.694	[(YWHAG,20)]
Oligodendroglioma	G3	Alive	[Not Applicable]	[Not Available]	TCGA-HT-7471	233	2.59141	24	-100.579	-6710.44	132	-28.7823	[(SIN3A,19)]
Oligodendroglioma	G2	Alive	[Not Applicable]	[Not Available]	TCGA-HT-7472	234	2.79383	25	-92.0799	-6038.83	158	-26.0824	[(SIN3A,19)]
Oligoastrocytoma	G2	Alive	[Not Applicable]	[Not Available]	TCGA-HT-7473	235	2.61838	30	-93.6766	-6165.41	142	-26.2228	[(EEF1A1,21),(SIN3A,21)]
Oligoastrocytoma	G2	Alive	[Not Applicable]	[Not Available]	TCGA-HT-7474	236	2.52111	22	-95.5185	-6354.82	127	-27.586	[(YWHAG,17),(YWHAE,17)]
Oligoastrocytoma	G3	Alive	[Not Applicable]	[Not Available]	TCGA-HT-7475	237	2.63689	33	-110.886	-7362.49	131	-31.5138	[(EEF1A1,22),(YWHAG,22)]
Astrocytoma	G2	Alive	[Not Applicable]	[Not Available]	TCGA-HT-7476	238	2.5339	22	-113.2	-7606.39	133	-32.5403	[(YWHAZ,17),(YWHAE,17)]
Astrocytoma	G3	Alive	[Not Applicable]	Complete Remission/Response	TCGA-HT-7477	239	2.68021	30	-109.416	-7238.61	158	-29.9327	[(HSPA8,23),(YWHAZ,23)]
Astrocytoma	G2	Alive	[Not Applicable]	[Not Available]	TCGA-HT-7478	240	2.57505	23	-98.3096	-6542.51	143	-28.095	[(SUMO2,18),(YWHAG,18)]
Astrocytoma	G3	Alive	[Not Applicable]	[Not Available]	TCGA-HT-7479	241	2.5578	21	-90.4782	-5978.99	138	-25.5387	[(HSPA8,16)]
Oligodendroglioma	G2	Alive	[Not Applicable]	[Not Available]	TCGA-HT-7480	242	2.72353	25	-102.794	-6748.28	143	-29.2696	[(HDAC4,19)]
Oligodendroglioma	G2	Alive	[Not Applicable]	[Not Available]	TCGA-HT-7481	243	2.5666	28	-102.157	-6768.14	129	-29.264	[(EEF1A1,20),(YWHAG,20)]
Oligoastrocytoma	G2	Alive	[Not Applicable]	[Not Available]	TCGA-HT-7482	244	2.66959	16	-91.8778	-6041.63	135	-25.7252	[(HSPA8,11)]
Oligoastrocytoma	G2	Alive	[Not Applicable]	[Not Available]	TCGA-HT-7483	245	2.57505	21	-111.13	-7360.54	129	-31.9086	[(YWHAG,15)]
Astrocytoma	G2	Alive	[Not Applicable]	[Not Available]	TCGA-HT-7485	246	2.70502	20	-94.1465	-6094.58	143	-26.432	[(HSPA8,15),(YWHAZ,15)]
Astrocytoma	G3	Alive	[Not Applicable]	[Not Available]	TCGA-HT-7601	247	2.49903	22	-93.7386	-6240.48	140	-26.2996	[(HSPA8,17)]
Oligodendroglioma	G2	Alive	[Not Applicable]	[Not Available]	TCGA-HT-7602	248	2.65108	24	-87.0928	-5770.38	139	-25.1982	[(YWHAG,14)]
Oligodendroglioma	G2	Alive	[Not Applicable]	[Not Available]	TCGA-HT-7603	249	2.33057	21	-105.115	-6926.64	95	-31.4633	[(YWHAG,14)]
Astrocytoma	G2	Alive	[Not Applicable]	[Not Available]	TCGA-HT-7604	250	2.57722	22	-101.614	-6567.5	134	-28.7871	[(YWHAZ,17),(SUMO2,17)]
Oligodendroglioma	G2	Alive	[Not Applicable]	[Not Available]	TCGA-HT-7605	251	2.5587	31	-94.4033	-6300.41	131	-27.1021	[(EEF1A1,21),(YWHAG,21)]
Astrocytoma	G2	Alive	[Not Applicable]	[Not Available]	TCGA-HT-7606	252	2.38185	30	-103.328	-6694.03	143	-29.4065	[(YWHAG,24),(SIN3A,24)]
Astrocytoma	G2	Dead	96	[Not Available]	TCGA-HT-7607	253	2.43719	25	-97.6531	-6553.04	126	-28.4278	[(YWHAG,15)]
Oligoastrocytoma	G2	Alive	[Not Applicable]	[Not Available]	TCGA-HT-7608	254	2.60992	28	-89.1785	-5851.19	133	-24.946	[(EEF1A1,17),(YWHAG,17)]
Oligoastrocytoma	G3	Alive	[Not Applicable]	[Not Available]	TCGA-HT-7609	255	2.60202	20	-96.0138	-6238.98	137	-27.0209	[(HSPA8,14)]
Oligoastrocytoma	G2	Alive	[Not Applicable]	[Not Available]	TCGA-HT-7610	256	2.66386	28	-110.515	-7299.97	137	-31.8863	[(YWHAG,19)]
Oligoastrocytoma	G2	Alive	[Not Applicable]	Complete Remission/Response	TCGA-HT-7611	257	2.68021	21	-93.8192	-6128.08	147	-26.6386	[(YWHAZ,16),(HSPA8,16)]
Oligodendroglioma	G3	Dead	7	[Not Available]	TCGA-HT-7616	258	2.69656	24	-103.528	-6920.67	139	-29.4408	[(HSPA8,18)]
Oligodendroglioma	G3	Alive	[Not Applicable]	[Not Available]	TCGA-HT-7620	259	2.43936	20	-90.1407	-5983.77	130	-25.5835	[(HSPA8,14)]
Oligodendroglioma	G2	Alive	[Not Applicable]	[Not Available]	TCGA-HT-7676	260	2.51754	26	-96.4606	-6350.92	134	-27.8741	[(HSPA8,19)]
Oligodendroglioma	G3	Alive	[Not Applicable]	[Not Available]	TCGA-HT-7677	261	2.54808	34	-100.187	-6583.44	151	-28.5807	[(SIN3A,24)]
Astrocytoma	G2	Alive	[Not Applicable]	[Not Available]	TCGA-HT-7680	262	2.42783	22	-86.4869	-5631.67	127	-24.6901	[(YWHAZ,16)]
Oligoastrocytoma	G2	Alive	[Not Applicable]	Complete Remission/Response	TCGA-HT-7681	263	2.59141	22	-103.714	-6951.27	129	-29.8851	[(YWHAG,17)]
Oligoastrocytoma	G3	Alive	[Not Applicable]	[Not Available]	TCGA-HT-7684	264	2.49903	21	-93.6451	-6056.92	119	-27.5433	[(YWHAG,14)]
Astrocytoma	G3	Alive	[Not Applicable]	[Not Available]	TCGA-HT-7686	265	2.68021	28	-92.7382	-6123.97	137	-26.539	[(EGFR,22),(YWHAZ,22),(YWHAG,22),(HSPA8,22)]
Oligodendroglioma	G3	Alive	[Not Applicable]	[Not Available]	TCGA-HT-7687	266	2.59357	29	-104.525	-6961.38	122	-29.8659	[(YWHAG,23),(SIN3A,23)]
Oligodendroglioma	G3	Alive	[Not Applicable]	[Not Available]	TCGA-HT-7688	267	2.50693	23	-113.307	-7532.78	114	-32.3891	[(YWHAG,17)]
Oligodendroglioma	G2	Alive	[Not Applicable]	[Not Available]	TCGA-HT-7689	268	2.5666	20	-94.2858	-6204.27	127	-26.8424	[(YWHAZ,15)]
Oligoastrocytoma	G3	Alive	[Not Applicable]	[Not Available]	TCGA-HT-7690	269	2.4699	24	-97.7291	-6587.19	134	-28.0059	[(YWHAZ,19)]
Astrocytoma	G2	Alive	[Not Applicable]	[Not Available]	TCGA-HT-7691	270	2.72137	19	-94.8656	-6247.1	137	-26.6761	[(YWHAG,14),(HSPA8,14)]
Oligoastrocytoma	G2	Alive	[Not Applicable]	[Not Available]	TCGA-HT-7692	271	2.45571	26	-97.918	-6463.6	136	-28.1529	[(HSPA8,19)]
Oligodendroglioma	G2	Alive	[Not Applicable]	[Not Available]	TCGA-HT-7693	272	2.62054	28	-105.156	-6981.7	142	-29.5769	[(EEF1A1,20),(H2AFX,20)]
Oligodendroglioma	G3	Alive	[Not Applicable]	[Not Available]	TCGA-HT-7694	273	2.52328	23	-100.925	-6748.65	112	-29.0314	[(YWHAG,17)]
Oligodendroglioma	G2	Alive	[Not Applicable]	[Not Available]	TCGA-HT-7695	274	2.5339	26	-104.697	-6900.93	114	-29.9134	[(UBC,20),(SIN3A,20)]
Astrocytoma	G2	Alive	[Not Applicable]	[Not Available]	TCGA-HT-7854	275	2.55025	30	-91.0334	-6036.19	148	-25.3243	[(EEF1A1,21),(SIN3A,21)]
Astrocytoma	G3	Alive	[Not Applicable]	[Not Available]	TCGA-HT-7855	276	2.72353	20	-106.224	-6824.05	155	-29.8507	[(HSPA8,15)]
Oligodendroglioma	G3	Alive	[Not Applicable]	[Not Available]	TCGA-HT-7856	277	2.43503	21	-107.901	-7267.62	123	-31.1572	[(YWHAG,16),(YWHAE,16)]
Astrocytoma	G3	Alive	[Not Applicable]	[Not Available]	TCGA-HT-7857	278	2.73989	20	-97.6974	-6514.44	156	-27.2674	[(HSPA8,16),(YWHAZ,16)]
Astrocytoma	G2	Alive	[Not Applicable]	[Not Available]	TCGA-HT-7858	279	2.63689	21	-94.9993	-6311.9	136	-26.9356	[(YWHAG,16)]
Astrocytoma	G3	Alive	[Not Applicable]	[Not Available]	TCGA-HT-7860	280	2.65324	14	-93.2112	-6225.75	138	-26.2237	[(YWHAE,10)]
Oligoastrocytoma	G2	Alive	[Not Applicable]	[Not Available]	TCGA-HT-7873	281	2.62054	28	-99.6452	-6604.24	151	-28.4327	[(HDAC4,21),(HSPA8,21),(SIN3A,21)]
Oligodendroglioma	G3	Alive	[Not Applicable]	[Not Available]	TCGA-HT-7874	282	2.52328	23	-101.874	-6787.69	112	-29.2833	[(YWHAG,17)]
Oligodendroglioma	G2	Alive	[Not Applicable]	[Not Available]	TCGA-HT-7875	283	2.55025	31	-100.156	-6561.55	132	-28.8653	[(SIN3A,23)]
Oligodendroglioma	G2	Alive	[Not Applicable]	[Not Available]	TCGA-HT-7877	284	2.50693	33	-104.767	-7033.56	130	-30.3462	[(SIN3A,25)]
Oligoastrocytoma	G3	Alive	[Not Applicable]	[Not Available]	TCGA-HT-7879	285	2.83715	28	-95.6846	-6361.06	156	-27.3336	[(HDAC4,23),(HSPA8,23),(YWHAZ,23),(SUMO2,23)]
Oligoastrocytoma	G2	Alive	[Not Applicable]	[Not Available]	TCGA-HT-7880	286	2.47206	22	-91.6852	-6194.48	132	-26.1019	[(EEF1A1,18),(YWHAZ,18),(YWHAG,18)]
Oligodendroglioma	G2	Alive	[Not Applicable]	[Not Available]	TCGA-HT-7881	287	2.43503	19	-98.7569	-6593.92	126	-28.2327	[(YWHAG,14),(YWHAE,14)]
Oligodendroglioma	G3	Alive	[Not Applicable]	[Not Available]	TCGA-HT-7882	288	2.70718	23	-103.653	-6964.77	167	-28.4726	[(HSPA8,15)]
Astrocytoma	G2	Alive	[Not Applicable]	Stable Disease	TCGA-HT-7884	289	2.69656	27	-100.224	-6692.78	149	-28.9033	[(HDAC4,20),(HSPA8,20),(SIN3A,20)]
Oligoastrocytoma	G2	Alive	[Not Applicable]	[Not Available]	TCGA-HT-7902	290	2.47422	22	-95.0682	-6381.37	139	-27.0335	[(EEF1A1,18),(HSPA8,18),(H2AFX,18)]
Oligodendroglioma	G2	Alive	[Not Applicable]	[Not Available]	TCGA-HT-8010	291	2.50693	28	-90.2583	-6057.72	128	-25.7431	[(YWHAG,20)]
Astrocytoma	G3	Alive	[Not Applicable]	[Not Available]	TCGA-HT-8011	292	2.54808	28	-106.32	-7047.92	139	-29.5952	[(HSPA8,22)]
Oligodendroglioma	G2	Alive	[Not Applicable]	[Not Available]	TCGA-HT-8012	293	2.66386	25	-101.922	-6717.76	149	-29.3582	[(HDAC4,20),(HSPA8,20)]
Oligoastrocytoma	G2	Dead	1933	[Not Available]	TCGA-HT-8013	294	2.66386	26	-94.901	-6257.93	150	-26.6223	[(EEF1A1,21),(HSPA8,21)]
Astrocytoma	G2	Alive	[Not Applicable]	Complete Remission/Response	TCGA-HT-8015	295	2.55025	21	-96.3179	-6463.28	130	-27.6437	[(YWHAG,16),(YWHAE,16)]
Oligoastrocytoma	G2	Alive	[Not Applicable]	[Not Available]	TCGA-HT-8018	296	2.66386	19	-99.2683	-6770.59	127	-28.4887	[(YWHAE,14)]
Oligodendroglioma	G3	Alive	[Not Applicable]	[Not Available]	TCGA-HT-8019	297	2.42783	25	-107.166	-7131.94	109	-30.9283	[(YWHAG,19)]
Astrocytoma	G3	Alive	[Not Applicable]	[Not Available]	TCGA-HT-8104	298	2.63473	29	-100.109	-6642.38	141	-28.1371	[(HSPA8,24),(SUMO2,24),(H2AFX,24)]
Oligodendroglioma	G3	Alive	[Not Applicable]	[Not Available]	TCGA-HT-8105	299	2.70718	28	-113.56	-7601.7	128	-32.3086	[(SIN3A,21)]
Astrocytoma	G3	Alive	[Not Applicable]	[Not Available]	TCGA-HT-8106	300	2.56087	18	-100.281	-6795.09	147	-28.3132	[(YWHAZ,14),(YWHAE,14)]
Oligodendroglioma	G2	Alive	[Not Applicable]	[Not Available]	TCGA-HT-8107	301	2.52328	26	-106.705	-7127.26	109	-31.2424	[(YWHAG,20)]
Oligodendroglioma	G2	Alive	[Not Applicable]	[Not Available]	TCGA-HT-8108	302	2.54808	23	-103.386	-6889.24	124	-29.791	[(HDAC4,19),(SUMO2,19),(HSPA8,19)]
Oligodendroglioma	G3	Alive	[Not Applicable]	[Not Available]	TCGA-HT-8109	303	2.526	30	-98.7798	-6563.27	127	-28.4427	[(SIN3A,23)]
Astrocytoma	G3	Alive	[Not Applicable]	[Not Available]	TCGA-HT-8110	304	2.66386	24	-91.7465	-6214.37	145	-25.8995	[(HSPA8,19)]
Oligoastrocytoma	G3	Alive	[Not Applicable]	[Not Available]	TCGA-HT-8111	305	2.5587	21	-89.4812	-5980.54	134	-25.2966	[(HSPA8,16)]
Oligodendroglioma	G2	Alive	[Not Applicable]	[Not Available]	TCGA-HT-8113	306	2.34209	23	-106.948	-7146.16	100	-30.8661	[(YWHAG,17)]
Oligoastrocytoma	G3	Alive	[Not Applicable]	[Not Available]	TCGA-HT-8114	307	2.66386	29	-95.8806	-6395.32	138	-27.5351	[(SIN3A,18)]
Oligodendroglioma	G2	Alive	[Not Applicable]	Complete Remission/Response	TCGA-HT-8558	308	2.60419	24	-99.4971	-6557.68	101	-28.7445	[(YWHAG,18)]
Astrocytoma	G3	Alive	[Not Applicable]	Complete Remission/Response	TCGA-HT-8563	309	2.83715	20	-95.8301	-6359.43	145	-27.1128	[(HSPA8,15)]
Astrocytoma	G3	Alive	[Not Applicable]	Progressive Disease	TCGA-HT-8564	310	2.70502	28	-109.12	-7397.49	137	-30.5215	[(EEF1A1,19),(YWHAG,19)]
Astrocytoma	G3	Alive	[Not Applicable]	[Unknown]	TCGA-HT-A4DS	311	2.68021	20	-94.2875	-6222.07	129	-26.776	[(POLR2A,15)]
Oligodendroglioma	G3	Alive	[Not Applicable]	Complete Remission/Response	TCGA-HT-A4DV	312	2.5339	22	-95.6065	-6359.89	131	-27.4447	[(EEF1A1,18),(YWHAZ,18),(YWHAG,18)]
Oligodendroglioma	G2	Alive	[Not Applicable]	Complete Remission/Response	TCGA-HT-A5R5	313	2.60992	25	-90.0747	-5943.69	149	-25.8024	[(EEF1A1,16)]
Astrocytoma	G3	Alive	[Not Applicable]	Complete Remission/Response	TCGA-HT-A5R7	314	2.38542	19	-94.6618	-6432.29	110	-27.7188	[(YWHAG,13)]
Oligodendroglioma	G3	Alive	[Not Applicable]	[Unknown]	TCGA-HT-A5R9	315	2.56087	26	-109.355	-7135.85	122	-31.1029	[(SIN3A,18)]
Astrocytoma	G3	Alive	[Not Applicable]	Partial Remission/Response	TCGA-HT-A5RA	316	2.59986	34	-102.354	-6737.72	146	-28.8403	[(EEF1A1,21)]
Astrocytoma	G2	Alive	[Not Applicable]	[Unknown]	TCGA-HT-A5RB	317	2.4309	21	-109.158	-7233.38	135	-30.4723	[(HSPA8,16)]
Astrocytoma	G3	Dead	162	Progressive Disease	TCGA-HT-A5RC	318	2.74834	22	-94.9223	-6201.6	144	-26.302	[(HSPA8,16)]
Oligoastrocytoma	G2	Alive	[Not Applicable]	Partial Remission/Response	TCGA-HT-A614	319	2.53083	28	-99.5071	-6657.36	148	-28.5048	[(EEF1A1,15)]
Oligodendroglioma	G2	Alive	[Not Applicable]	Complete Remission/Response	TCGA-HT-A615	320	2.72137	29	-98.3699	-6535.22	139	-28.2086	[(EEF1A1,20),(SIN3A,20)]
Astrocytoma	G2	Alive	[Not Applicable]	[Unknown]	TCGA-HT-A616	321	2.42028	21	-107.635	-7159.34	118	-31.2904	[(YWHAG,15)]
Oligodendroglioma	G2	Alive	[Not Applicable]	Progressive Disease	TCGA-HT-A617	322	2.54235	24	-98.9273	-6653.1	116	-27.373	[(HSPA8,18)]
Astrocytoma	G3	Alive	[Not Applicable]	[Unknown]	TCGA-HT-A618	323	2.64535	25	-92.5551	-6175.36	130	-26.0867	[(HSPA8,19)]
Oligodendroglioma	G3	Alive	[Not Applicable]	Complete Remission/Response	TCGA-HT-A619	324	2.60202	30	-102.589	-6555.25	145	-29.3114	[(HDAC4,23),(YWHAG,23)]
Oligodendroglioma	G2	Alive	[Not Applicable]	Complete Remission/Response	TCGA-HT-A61A	325	2.48841	22	-104.721	-7025.63	128	-30.487	[(HSPA8,17)]
Astrocytoma	G3	Alive	[Not Applicable]	Complete Remission/Response	TCGA-HT-A61B	326	2.47779	23	-95.4616	-6396.87	142	-27.0136	[(YWHAZ,16)]
Oligodendroglioma	G3	Alive	[Not Applicable]	Complete Remission/Response	TCGA-HT-A61C	327	2.5587	26	-105.082	-7065.58	131	-29.8882	[(BRCA1,21),(SUMO2,21)]
Astrocytoma	G3	Alive	[Not Applicable]	Stable Disease	TCGA-HT-A74H	328	2.45571	30	-88.8244	-6031.36	119	-25.6519	[(EEF1A1,20)]
Oligoastrocytoma	G2	Alive	[Not Applicable]	Partial Remission/Response	TCGA-HT-A74J	329	2.5587	23	-97.3637	-6518.83	127	-27.9714	[(HSPA8,16)]
Oligodendroglioma	G3	Alive	[Not Applicable]	Complete Remission/Response	TCGA-HT-A74K	330	2.44152	21	-96.8334	-6322.28	110	-28.1387	[(HSPA8,17),(YWHAZ,17),(H2AFX,17)]
Oligoastrocytoma	G2	Alive	[Not Applicable]	Partial Remission/Response	TCGA-HT-A74L	331	2.6617	28	-102.75	-6719.19	138	-29.5867	[(SIN3A,19)]
Astrocytoma	G3	Alive	[Not Applicable]	[Unknown]	TCGA-HT-A74O	332	2.62054	21	-95.7547	-6217.88	124	-27.3181	[(YWHAZ,16)]
Oligodendroglioma	G2	Alive	[Not Applicable]	[Not Available]	TCGA-HW-7486	333	2.57505	28	-97.3593	-6405.5	139	-27.6	[(EEF1A1,19)]
Oligodendroglioma	G2	Alive	[Not Applicable]	[Not Available]	TCGA-HW-7487	334	2.60419	27	-108.33	-7182.05	128	-31.5201	[(YWHAG,18)]
Oligoastrocytoma	G2	Alive	[Not Applicable]	[Not Available]	TCGA-HW-7489	335	2.30507	21	-101.014	-6758.67	123	-29.2172	[(YWHAG,16),(YWHAE,16)]
Astrocytoma	G2	Alive	[Not Applicable]	[Not Available]	TCGA-HW-7490	336	2.48841	18	-95.1907	-6237.4	136	-27.1535	[(HSPA8,13),(YWHAZ,13)]
Oligodendroglioma	G2	Alive	[Not Applicable]	[Not Available]	TCGA-HW-7491	337	2.58295	25	-109.244	-6931.87	117	-30.9578	[(UBC,18),(SIN3A,18)]
Astrocytoma	G2	Alive	[Not Applicable]	[Not Available]	TCGA-HW-7493	338	2.67232	29	-97.1225	-6374.08	144	-27.5809	[(EEF1A1,20),(YWHAG,20),(SIN3A,20)]
Oligodendroglioma	G2	Alive	[Not Applicable]	[Not Available]	TCGA-HW-7495	339	2.51538	25	-101.401	-6741.29	125	-29.2586	[(SUMO2,20),(YWHAG,20)]
Astrocytoma	G3	Alive	[Not Applicable]	Partial Remission/Response	TCGA-HW-8319	340	2.79166	28	-103.246	-6896.43	145	-29.64	[(EEF1A1,19)]
Astrocytoma	G3	Alive	[Not Applicable]	Stable Disease	TCGA-HW-8320	341	2.55025	20	-99.6848	-6502.16	143	-28.0971	[(EEF1A1,16),(HSPA8,16),(YWHAZ,16)]
Astrocytoma	G3	Alive	[Not Applicable]	[Not Available]	TCGA-HW-8321	342	2.66386	19	-105.198	-6973.96	142	-29.8065	[(HSPA8,14)]
Oligodendroglioma	G2	Alive	[Not Applicable]	Stable Disease	TCGA-HW-8322	343	2.62054	24	-106.825	-7025.72	121	-30.1667	[(SIN3A,16)]
Oligodendroglioma	G3	Alive	[Not Applicable]	Progressive Disease	TCGA-HW-A5KJ	344	2.56087	26	-105.801	-7022.77	115	-30.2093	[(H2AFX,20)]
Astrocytoma	G3	Alive	[Not Applicable]	Progressive Disease	TCGA-HW-A5KK	345	2.70718	24	-90.6181	-6111.77	142	-25.4996	[(HSPA8,18)]
Astrocytoma	G2	Alive	[Not Applicable]	Stable Disease	TCGA-HW-A5KL	346	2.61838	17	-94.3519	-6187.78	134	-26.8658	[(HSPA8,11)]
Astrocytoma	G2	Alive	[Not Applicable]	Progressive Disease	TCGA-HW-A5KM	347	2.66386	22	-94.8317	-6188.7	144	-26.6363	[(YWHAZ,16)]
Oligodendroglioma	G2	Dead	578	[Not Available]	TCGA-IK-7675	348	2.72927	21	-101.463	-6618.22	143	-28.6361	[(HSPA8,16)]
Oligoastrocytoma	G3	Alive	[Not Applicable]	[Not Available]	TCGA-IK-8125	349	2.59141	28	-100.879	-6719.52	128	-28.7603	[(SIN3A,20)]
Oligoastrocytoma	G3	Alive	[Not Applicable]	Stable Disease	TCGA-KT-A74X	350	2.59357	19	-103.21	-6850.59	119	-29.5898	[(YWHAG,14)]
Astrocytoma	G3	Alive	[Not Applicable]	Progressive Disease	TCGA-KT-A7W1	351	2.63473	29	-106.282	-6957.01	141	-29.3845	[(HSPA8,24),(SUMO2,24),(H2AFX,24)]
Oligodendroglioma	G2	Alive	[Not Applicable]	[Unknown]	TCGA-P5-A5ET	352	2.64751	36	-103.236	-6812.93	151	-29.1611	[(EEF1A1,27)]
Astrocytoma	G3	Alive	[Not Applicable]	[Unknown]	TCGA-P5-A5EU	353	2.49057	32	-97.1608	-6412	146	-27.322	[(EEF1A1,19)]
Astrocytoma	G2	Alive	[Not Applicable]	[Unknown]	TCGA-P5-A5EV	354	2.5666	23	-101.411	-6637.08	132	-28.726	[(HSPA8,18)]
Astrocytoma	G2	Alive	[Not Applicable]	[Unknown]	TCGA-P5-A5EW	355	2.68021	20	-96.3078	-6215.83	150	-27.1513	[(HSPA8,15)]
Oligodendroglioma	G3	Alive	[Not Applicable]	[Unknown]	TCGA-P5-A5EX	356	2.78321	24	-87.043	-5797.74	139	-24.5359	[(YWHAG,18),(HSPA8,18)]
Astrocytoma	G2	Alive	[Not Applicable]	[Unknown]	TCGA-P5-A5EY	357	2.51538	20	-94.8021	-6278.3	127	-26.6881	[(YWHAG,15),(YWHAE,15)]
Astrocytoma	G3	Alive	[Not Applicable]	[Unknown]	TCGA-P5-A5EZ	358	2.48052	20	-98.2394	-6610.19	126	-28.465	[(YWHAG,14)]
Oligodendroglioma	G2	Alive	[Not Applicable]	[Unknown]	TCGA-P5-A5F0	359	2.47689	30	-110.769	-7329.32	131	-31.5921	[(SIN3A,22)]
Astrocytoma	G2	Alive	[Not Applicable]	[Not Available]	TCGA-P5-A5F1	360	2.57505	15	-88.9819	-5856.12	107	-25.674	[(YWHAZ,9)]
Astrocytoma	G2	Alive	[Not Applicable]	[Unknown]	TCGA-P5-A5F2	361	2.5587	33	-98.7716	-6542.2	137	-28.0614	[(EEF1A1,20)]
Oligodendroglioma	G3	Alive	[Not Applicable]	[Unknown]	TCGA-P5-A5F4	362	2.69656	23	-111.662	-7492.43	134	-31.7925	[(EEF1A1,19),(YWHAZ,19),(H2AFX,19)]
Oligodendroglioma	G2	Alive	[Not Applicable]	[Not Available]	TCGA-P5-A5F6	363	2.68867	29	-84.1366	-5378.2	163	-24.0668	[(SIN3A,16)]
Oligodendroglioma	G3	Alive	[Not Applicable]	[Unknown]	TCGA-P5-A72U	364	2.5339	25	-93.0722	-6212.25	144	-25.5725	[(HSPA8,19)]
Astrocytoma	G3	Alive	[Not Applicable]	Complete Remission/Response	TCGA-P5-A72W	365	2.5587	19	-96.0177	-6138.22	124	-27.038	[(EEF1A1,15),(YWHAZ,15),(H2AFX,15)]
Astrocytoma	G3	Alive	[Not Applicable]	Complete Remission/Response	TCGA-P5-A72X	366	2.72353	29	-95.6218	-6337.03	144	-27.1408	[(EEF1A1,19),(YWHAG,19)]
Oligodendroglioma	G3	Alive	[Not Applicable]	Complete Remission/Response	TCGA-P5-A72Z	367	2.59357	29	-106.15	-6636.96	129	-29.8576	[(YWHAG,23)]
Oligoastrocytoma	G3	Alive	[Not Applicable]	Complete Remission/Response	TCGA-P5-A730	368	2.62054	20	-99.8521	-6552.94	133	-29.0239	[(HSPA8,15),(YWHAZ,15)]
Oligoastrocytoma	G2	Alive	[Not Applicable]	[Unknown]	TCGA-P5-A731	369	2.6617	27	-93.4193	-6319.2	127	-26.9598	[(YWHAG,16)]
Astrocytoma	G2	Alive	[Not Applicable]	Complete Remission/Response	TCGA-P5-A733	370	2.7505	16	-98.8722	-6467.44	127	-28.1757	[(YWHAZ,11)]
Astrocytoma	G2	Alive	[Not Applicable]	Complete Remission/Response	TCGA-P5-A735	371	2.4636	25	-99.8325	-6453.1	132	-29.0118	[(EGFR,20)]
Astrocytoma	G2	Alive	[Not Applicable]	[Not Available]	TCGA-P5-A736	372	2.49903	29	-86.3318	-5717.5	135	-24.6025	[(EEF1A1,17)]
Oligoastrocytoma	G2	Alive	[Not Applicable]	[Not Available]	TCGA-P5-A737	373	2.5666	34	-97.8778	-6345.38	153	-27.8531	[(SIN3A,24)]
Oligoastrocytoma	G3	Alive	[Not Applicable]	[Not Available]	TCGA-P5-A77W	374	2.54808	19	-106.572	-6857.45	134	-30.7877	[(YWHAG,13)]
Oligoastrocytoma	G2	Alive	[Not Applicable]	[Not Available]	TCGA-P5-A77X	375	2.68021	23	-101.01	-6687.18	127	-29.1096	[(SIN3A,18)]
Astrocytoma	G3	Alive	[Not Applicable]	[Not Available]	TCGA-P5-A780	376	2.82653	33	-105.212	-6933.06	155	-29.2761	[(EEF1A1,20)]
Astrocytoma	G3	Alive	[Not Applicable]	[Not Available]	TCGA-P5-A781	377	2.53173	30	-96.1573	-6381.09	147	-27.198	[(EEF1A1,20)]
Oligodendroglioma	G3	Alive	[Not Applicable]	Partial Remission/Response	TCGA-QH-A65R	378	2.50476	23	-109.359	-7152.1	121	-31.0791	[(HDAC2,16)]
Oligoastrocytoma	G2	Alive	[Not Applicable]	[Not Available]	TCGA-QH-A65S	379	2.60992	23	-91.2552	-6066.71	129	-26.1635	[(HSPA8,16)]
Oligodendroglioma	G2	Alive	[Not Applicable]	Stable Disease	TCGA-QH-A65V	380	2.51231	26	-91.3629	-6059.75	134	-26.1682	[(YWHAG,20)]
Oligoastrocytoma	G3	Alive	[Not Applicable]	Stable Disease	TCGA-QH-A65X	381	2.54451	22	-103.895	-6689.56	118	-29.9785	[(HDAC1,16)]
Oligodendroglioma	G2	Alive	[Not Applicable]	[Unknown]	TCGA-QH-A65Z	382	2.51538	31	-98.9319	-6544.27	139	-27.8016	[(EEF1A1,22)]
Astrocytoma	G3	Alive	[Not Applicable]	Stable Disease	TCGA-QH-A6CS	383	2.41239	26	-90.9865	-5975.12	119	-25.4372	[(HSPA8,21),(H2AFX,21)]
Oligodendroglioma	G3	Alive	[Not Applicable]	[Not Applicable]	TCGA-QH-A6CU	384	2.62627	22	-87.9194	-5792.9	127	-25.4728	[(H2AFX,14)]
Oligoastrocytoma	G3	Alive	[Not Applicable]	[Unknown]	TCGA-QH-A6CV	385	2.60992	24	-101.043	-6634.64	132	-28.1495	[(HSPA8,19)]
Oligoastrocytoma	G3	Alive	[Not Applicable]	Partial Remission/Response	TCGA-QH-A6CW	386	2.51538	23	-95.4637	-6185.48	134	-27.2008	[(HSPA8,16)]
Astrocytoma	G2	Alive	[Not Applicable]	Complete Remission/Response	TCGA-QH-A6CX	387	2.4875	25	-90.7119	-5935.14	130	-25.485	[(HSPA8,19)]
Oligoastrocytoma	G3	Alive	[Not Applicable]	[Unknown]	TCGA-QH-A6CY	388	2.5339	29	-102.801	-6835.08	123	-29.437	[(SIN3A,22)]
Oligoastrocytoma	G2	Alive	[Not Applicable]	Partial Remission/Response	TCGA-QH-A6CZ	389	2.47206	21	-113.061	-7377.14	122	-32.2014	[(YWHAG,17)]
Oligoastrocytoma	G2	Alive	[Not Applicable]	Complete Remission/Response	TCGA-QH-A6X3	390	2.42874	21	-102.373	-6699.13	125	-29.2024	[(HSPA8,14)]
Oligoastrocytoma	G3	Alive	[Not Applicable]	Complete Remission/Response	TCGA-QH-A6X4	391	2.63473	25	-103.99	-6785.75	147	-29.4745	[(YWHAE,17)]
Oligoastrocytoma	G2	Alive	[Not Applicable]	[Unknown]	TCGA-QH-A6X5	392	2.55025	19	-96.1796	-6380.25	133	-27.5428	[(HSPA8,14)]
Oligodendroglioma	G3	Alive	[Not Applicable]	Stable Disease	TCGA-QH-A6X8	393	2.39115	26	-109.048	-7089.9	125	-30.384	[(EEF1A1,22),(YWHAG,22),(EP300,22),(H2AFX,22)]
Oligodendroglioma	G2	Alive	[Not Applicable]	[Unknown]	TCGA-QH-A6X9	394	2.51447	22	-108.419	-7113.92	130	-30.9365	[(HSPA8,16)]
Oligoastrocytoma	G2	Alive	[Not Applicable]	[Unknown]	TCGA-QH-A6XA	395	2.60419	20	-94.8727	-6266.96	144	-27.1691	[(HSPA8,15)]
Astrocytoma	G3	Alive	[Not Applicable]	Complete Remission/Response	TCGA-QH-A6XC	396	2.5587	27	-98.7187	-6562.2	128	-28.1685	[(HDAC1,19)]
Oligodendroglioma	G2	Alive	[Not Applicable]	Complete Remission/Response	TCGA-QH-A86X	397	2.61838	32	-101.837	-6769.05	141	-28.8396	[(SIN3A,23)]
Oligoastrocytoma	G3	Alive	[Not Applicable]	Complete Remission/Response	TCGA-QH-A870	398	2.68021	20	-93.8288	-6116.5	133	-26.4507	[(HSPA8,15),(YWHAZ,15)]
Oligodendroglioma	G2	Alive	[Not Applicable]	[Unknown]	TCGA-R8-A6MK	399	2.66386	29	-89.8041	-5935.08	147	-25.1704	[(EEF1A1,20),(YWHAG,20)]
Oligodendroglioma	G3	Alive	[Not Applicable]	[Unknown]	TCGA-R8-A6ML	400	2.67805	24	-95.3515	-6220.61	136	-27.3517	[(SIN3A,16)]
Oligodendroglioma	G2	Alive	[Not Applicable]	[Not Available]	TCGA-R8-A6MO	401	2.7505	26	-101.435	-6734.09	140	-28.4088	[(EEF1A1,17)]
Oligodendroglioma	G2	Alive	[Not Applicable]	[Unknown]	TCGA-R8-A73M	402	2.49687	24	-102.654	-6603.09	109	-29.4838	[(YWHAG,19),(H2AFX,19)]
Oligodendroglioma	G2	Alive	[Not Applicable]	[Not Applicable]	TCGA-RY-A83X	403	2.70502	28	-102.642	-6760.05	147	-29.5069	[(HDAC1,22),(HSPA8,22)]
Oligodendroglioma	G2	Alive	[Not Applicable]	[Unknown]	TCGA-RY-A83Y	404	2.72353	28	-103.64	-6847.71	142	-29.5779	[(HDAC4,22)]
Astrocytoma	G3	Alive	[Not Applicable]	Stable Disease	TCGA-RY-A83Z	405	2.64751	20	-99.6929	-6542.92	129	-28.3732	[(EEF1A1,15),(H2AFX,15)]
Oligodendroglioma	G3	Alive	[Not Applicable]	Stable Disease	TCGA-RY-A840	406	2.49057	23	-107.924	-6936.21	113	-30.8291	[(HDAC2,12)]
Astrocytoma	G3	Alive	[Not Applicable]	[Unknown]	TCGA-RY-A843	407	2.6944	18	-95.5512	-6379.37	132	-27.3662	[(HSPA8,14),(YWHAG,14),(YWHAE,14)]
Oligoastrocytoma	G2	Alive	[Not Applicable]	[Not Applicable]	TCGA-RY-A845	408	2.5587	22	-102.417	-6790.02	124	-30.1018	[(YWHAG,17)]
Oligodendroglioma	G2	Alive	[Not Applicable]	[Not Applicable]	TCGA-RY-A847	409	2.77747	27	-97.81	-6507.32	142	-27.7812	[(EEF1A1,18),(YWHAG,18)]
Astrocytoma	G3	Dead	1891	Progressive Disease	TCGA-S9-A6TS	410	2.58295	23	-98.973	-6610.44	126	-28.5983	[(EEF1A1,19),(HSPA8,19),(YWHAZ,19),(YWHAG,19),(SUMO2,19),(H2AFX,19)]
Astrocytoma	G2	Alive	[Not Applicable]	Partial Remission/Response	TCGA-S9-A6TU	411	2.60992	20	-100.252	-6547.82	134	-28.0656	[(HSPA8,15),(EGFR,15)]
Oligoastrocytoma	G3	Alive	[Not Applicable]	Complete Remission/Response	TCGA-S9-A6TV	412	2.71292	21	-97.3182	-6424.6	147	-27.3483	[(YWHAZ,16),(HSPA8,16)]
Oligodendroglioma	G3	Alive	[Not Applicable]	Partial Remission/Response	TCGA-S9-A6TW	413	2.66386	18	-108.898	-7209.32	123	-31.0737	[(HSPA8,13)]
Oligodendroglioma	G3	Alive	[Not Applicable]	Complete Remission/Response	TCGA-S9-A6TX	414	2.58567	19	-100.594	-6615.33	136	-28.2438	[(HSPA8,13)]
Oligodendroglioma	G2	Alive	[Not Applicable]	Partial Remission/Response	TCGA-S9-A6TY	415	2.66386	27	-111.509	-7340.07	121	-31.8357	[(SIN3A,20)]
Astrocytoma	G2	Alive	[Not Applicable]	Partial Remission/Response	TCGA-S9-A6TZ	416	2.62054	28	-95.2608	-6296.91	136	-26.5463	[(EEF1A1,19),(YWHAG,19),(SIN3A,19)]
Astrocytoma	G3	Alive	[Not Applicable]	Partial Remission/Response	TCGA-S9-A6U0	417	2.62054	22	-98.2842	-6500.46	133	-27.8188	[(HSPA8,17),(YWHAZ,17)]
Astrocytoma	G3	Alive	[Not Applicable]	Complete Remission/Response	TCGA-S9-A6U1	418	2.48841	24	-105.574	-6906.87	135	-29.4361	[(HSPA8,19)]
Oligodendroglioma	G2	Alive	[Not Applicable]	Partial Remission/Response	TCGA-S9-A6U2	419	2.51754	17	-94.9472	-6227.3	117	-26.858	[(HDAC2,13),(SUMO2,13)]
Astrocytoma	G2	Alive	[Not Applicable]	Complete Remission/Response	TCGA-S9-A6U5	420	2.63689	31	-93.6804	-6250.68	147	-27.2156	[(SIN3A,21)]
Astrocytoma	G3	Alive	[Not Applicable]	Complete Remission/Response	TCGA-S9-A6U6	421	2.38451	21	-101.354	-6733.14	136	-29.0281	[(HSPA8,15)]
Astrocytoma	G2	Alive	[Not Applicable]	Partial Remission/Response	TCGA-S9-A6U8	422	2.53963	21	-92.1056	-6116.17	139	-26.1798	[(HSPA8,15)]
Astrocytoma	G3	Alive	[Not Applicable]	Partial Remission/Response	TCGA-S9-A6U9	423	2.57722	34	-90.3909	-5960.36	149	-25.5359	[(EEF1A1,22)]
Astrocytoma	G3	Dead	178	Progressive Disease	TCGA-S9-A6UA	424	2.7505	21	-96.0172	-6453.95	146	-26.7398	[(EEF1A1,17),(SUMO2,17),(YWHAZ,17),(HSPA8,17),(H2AFX,17)]
Oligodendroglioma	G2	Alive	[Not Applicable]	Complete Remission/Response	TCGA-S9-A6UB	425	2.54235	32	-109.539	-7092.23	133	-31.4863	[(SIN3A,24)]
Oligodendroglioma	G3	Alive	[Not Applicable]	Partial Remission/Response	TCGA-S9-A6WD	426	2.57505	23	-95.5438	-6310.66	136	-26.9425	[(EEF1A1,19),(EGFR,19),(H2AFX,19)]
Oligodendroglioma	G2	Alive	[Not Applicable]	Partial Remission/Response	TCGA-S9-A6WE	427	2.57289	23	-101.376	-6613.43	126	-28.7714	[(YWHAG,17)]
Astrocytoma	G3	Alive	[Not Applicable]	Progressive Disease	TCGA-S9-A6WG	428	2.65813	22	-93.9169	-6389.55	147	-26.7709	[(EEF1A1,17)]
Oligoastrocytoma	G2	Alive	[Not Applicable]	Partial Remission/Response	TCGA-S9-A6WH	429	2.68021	34	-107.531	-7021.17	144	-30.1099	[(EEF1A1,22)]
Oligoastrocytoma	G2	Alive	[Not Applicable]	Partial Remission/Response	TCGA-S9-A6WI	430	2.50476	22	-102.321	-6811.76	105	-29.3583	[(YWHAG,16)]
Astrocytoma	G3	Alive	[Not Applicable]	Progressive Disease	TCGA-S9-A6WL	431	2.58295	20	-102.818	-6873.78	122	-29.0678	[(SUMO2,16),(EP300,16)]
Astrocytoma	G3	Alive	[Not Applicable]	Partial Remission/Response	TCGA-S9-A6WM	432	2.56087	21	-104.564	-6726.71	120	-29.1566	[(YWHAZ,16)]
Astrocytoma	G3	Alive	[Not Applicable]	Progressive Disease	TCGA-S9-A6WN	433	2.75624	20	-88.6694	-5867.31	142	-24.9512	[(HSPA8,15),(H2AFX,15)]
Astrocytoma	G2	Alive	[Not Applicable]	Progressive Disease	TCGA-S9-A6WO	434	2.5666	17	-92.1107	-6056.31	128	-26.2046	[(HSPA8,12),(SUMO2,12)]
Oligoastrocytoma	G3	Alive	[Not Applicable]	Partial Remission/Response	TCGA-S9-A6WP	435	2.60992	29	-100.16	-6674.81	147	-28.367	[(SIN3A,21)]
Oligoastrocytoma	G2	Alive	[Not Applicable]	Partial Remission/Response	TCGA-S9-A6WQ	436	2.59357	26	-94.69	-6288.22	130	-27.1472	[(EGFR,21)]
Oligoastrocytoma	G2	Alive	[Not Applicable]	Partial Remission/Response	TCGA-S9-A7IQ	437	2.50476	22	-107.835	-7159.98	105	-30.9751	[(YWHAG,16)]
Astrocytoma	G3	Dead	241	Progressive Disease	TCGA-S9-A7IS	438	2.78104	34	-107.388	-7023.83	159	-30.2504	[(EEF1A1,20)]
Astrocytoma	G3	Alive	[Not Applicable]	Progressive Disease	TCGA-S9-A7IX	439	2.6617	21	-96.2638	-6469.92	140	-27.4134	[(HSPA8,16)]
Oligoastrocytoma	G3	Alive	[Not Applicable]	Partial Remission/Response	TCGA-S9-A7IY	440	2.73199	29	-89.3951	-5963.62	147	-25.2182	[(EEF1A1,20),(YWHAG,20),(SIN3A,20)]
Astrocytoma	G3	Alive	[Not Applicable]	Partial Remission/Response	TCGA-S9-A7IZ	441	2.61838	24	-98.9562	-6615.4	136	-27.938	[(HSPA8,19)]
Oligodendroglioma	G3	Alive	[Not Applicable]	Partial Remission/Response	TCGA-S9-A7J0	442	2.70718	36	-108.275	-7090.67	167	-30.3752	[(YWHAG,28),(H2AFX,28),(SIN3A,28)]
Oligodendroglioma	G2	Alive	[Not Applicable]	Partial Remission/Response	TCGA-S9-A7J1	443	2.74834	27	-97.3877	-6469.76	148	-27.4052	[(EEF1A1,18),(SIN3A,18)]
Oligodendroglioma	G3	Alive	[Not Applicable]	Partial Remission/Response	TCGA-S9-A7J2	444	2.66386	31	-105.626	-6907.31	153	-30.1268	[(HDAC4,22)]
Oligodendroglioma	G3	Alive	[Not Applicable]	Partial Remission/Response	TCGA-S9-A7J3	445	2.62054	29	-99.0331	-6580.66	139	-27.8211	[(SIN3A,20)]
Astrocytoma	G3	Alive	[Not Applicable]	Complete Remission/Response	TCGA-S9-A7QW	446	2.52328	28	-107.446	-6965.7	127	-29.9693	[(EEF1A1,23),(YWHAG,23)]
Astrocytoma	G3	Alive	[Not Applicable]	Partial Remission/Response	TCGA-S9-A7QX	447	2.53173	24	-95.5378	-6279.57	122	-27.0857	[(HSPA8,18)]
Oligoastrocytoma	G2	Alive	[Not Applicable]	Partial Remission/Response	TCGA-S9-A7QY	448	2.47779	21	-98.1926	-6515.39	131	-28.1206	[(HSPA8,15)]
Oligodendroglioma	G2	Alive	[Not Applicable]	Partial Remission/Response	TCGA-S9-A7QZ	449	2.56932	22	-107.825	-7208.83	135	-30.626	[(HSPA8,17)]
Oligodendroglioma	G2	Alive	[Not Applicable]	Stable Disease	TCGA-S9-A7R1	450	2.46144	23	-106.057	-6951.49	118	-30.1923	[(YWHAG,18)]
Astrocytoma	G3	Dead	316	Progressive Disease	TCGA-S9-A7R2	451	2.68867	22	-92.8233	-6326.84	138	-26.2425	[(HSPA8,16)]
Astrocytoma	G2	Alive	[Not Applicable]	Partial Remission/Response	TCGA-S9-A7R3	452	2.53083	17	-91.2961	-6045.84	128	-25.7142	[(HSPA8,11)]
Astrocytoma	G3	Alive	[Not Applicable]	Partial Remission/Response	TCGA-S9-A7R4	453	2.5587	21	-101.81	-6792.79	134	-28.9783	[(HSPA8,16)]
Astrocytoma	G2	Alive	[Not Applicable]	Progressive Disease	TCGA-S9-A7R7	454	2.63689	19	-92.1481	-6122.9	145	-25.9078	[(SUMO2,15),(YWHAZ,15),(YWHAE,15),(HSPA8,15)]
Astrocytoma	G3	Dead	961	Progressive Disease	TCGA-S9-A7R8	455	2.60992	24	-97.5133	-6414.82	124	-27.4406	[(EEF1A1,20),(SUMO2,20),(YWHAZ,20),(H2AFX,20)]
Astrocytoma	G3	Alive	[Not Applicable]	Progressive Disease	TCGA-S9-A89V	456	2.6617	26	-97.3802	-6485.1	137	-27.9885	[(YWHAG,15)]
Astrocytoma	G3	Alive	[Not Applicable]	Partial Remission/Response	TCGA-S9-A89Z	457	2.52328	33	-97.6086	-6499.82	152	-27.3214	[(EEF1A1,19)]
Astrocytoma	G3	Alive	[Not Applicable]	Complete Remission/Response	TCGA-TM-A7C3	458	2.64535	19	-104.845	-6884.19	134	-30.1885	[(HSPA8,14)]
Astrocytoma	G2	Alive	[Not Applicable]	Complete Remission/Response	TCGA-TM-A7C4	459	2.41721	21	-101.457	-6728.81	112	-29.2814	[(YWHAZ,16),(YWHAG,16),(YWHAE,16)]
Oligoastrocytoma	G2	Alive	[Not Applicable]	Complete Remission/Response	TCGA-TM-A7C5	460	2.42874	21	-108.202	-7029.67	114	-30.7899	[(EP300,16)]
Astrocytoma	G2	Alive	[Not Applicable]	Complete Remission/Response	TCGA-TM-A7CA	461	2.49687	20	-103.245	-6844.53	122	-29.5093	[(HSPA8,16),(YWHAZ,16),(YWHAE,16),(SUMO2,16)]
Astrocytoma	G2	Alive	[Not Applicable]	Complete Remission/Response	TCGA-TM-A7CF	462	2.53173	23	-107.294	-7049.63	120	-30.6432	[(HDAC1,17)]
Astrocytoma	G3	Alive	[Not Applicable]	Progressive Disease	TCGA-TM-A84B	463	2.65324	30	-100.133	-6615.46	136	-28.6278	[(EEF1A1,18)]
Astrocytoma	G2	Alive	[Not Applicable]	Progressive Disease	TCGA-TM-A84C	464	2.68021	17	-89.3773	-5834.78	155	-25.0883	[(EEF1A1,13),(HSPA8,13),(YWHAZ,13),(YWHAE,13)]
Astrocytoma	G3	Alive	[Not Applicable]	Complete Remission/Response	TCGA-TM-A84F	465	2.5339	23	-88.5689	-5992.39	139	-25.2493	[(EEF1A1,18)]
Oligodendroglioma	G3	Alive	[Not Applicable]	Complete Remission/Response	TCGA-TM-A84G	466	2.5339	26	-104.882	-6741.16	127	-29.7278	[(SIN3A,20)]
Oligoastrocytoma	G3	Alive	[Not Applicable]	Complete Remission/Response	TCGA-TM-A84H	467	2.76469	20	-97.1243	-6394.22	151	-27.2018	[(EEF1A1,15),(SIN3A,15)]
Astrocytoma	G3	Alive	[Not Applicable]	Complete Remission/Response	TCGA-TM-A84I	468	2.75624	25	-99.951	-6498.15	149	-28.0323	[(HSPA8,20)]
Oligodendroglioma	G3	Alive	[Not Applicable]	[Not Applicable]	TCGA-TM-A84J	469	2.4309	19	-111.366	-7243.37	144	-31.0099	[(EEF1A1,14)]
Oligoastrocytoma	G2	Dead	1242	Complete Remission/Response	TCGA-TM-A84L	470	2.64535	24	-89.5684	-6006.83	140	-25.3331	[(HSPA8,18)]
Oligodendroglioma	G3	Alive	[Not Applicable]	Complete Remission/Response	TCGA-TM-A84M	471	2.47115	29	-107.415	-6891.18	135	-29.9931	[(SIN3A,21)]
Oligodendroglioma	G3	Dead	1011	Complete Remission/Response	TCGA-TM-A84O	472	2.69656	19	-92.2028	-6214.95	143	-25.8978	[(EEF1A1,15),(HSPA8,15),(YWHAG,15),(YWHAE,15)]
Astrocytoma	G2	Alive	[Not Applicable]	Complete Remission/Response	TCGA-TM-A84Q	473	2.58567	22	-94.4195	-6182.97	136	-26.5252	[(YWHAG,17),(HSPA8,17)]
Oligodendroglioma	G2	Alive	[Not Applicable]	Complete Remission/Response	TCGA-TM-A84R	474	2.49631	23	-109.217	-7308.38	112	-31.4122	[(YWHAG,17)]
Oligodendroglioma	G3	Alive	[Not Applicable]	Complete Remission/Response	TCGA-TM-A84S	475	2.5666	35	-94.9701	-6280.6	144	-26.8639	[(SIN3A,25)]
Oligoastrocytoma	G2	Alive	[Not Applicable]	Stable Disease	TCGA-TM-A84T	476	2.70502	17	-99.5151	-6470.69	133	-28.054	[(HSPA8,12)]
Oligodendroglioma	G3	Alive	[Not Applicable]	Partial Remission/Response	TCGA-TQ-A7RF	477	2.44418	33	-97.6316	-6365.35	138	-27.2536	[(EEF1A1,20)]
Oligoastrocytoma	G2	Alive	[Not Applicable]	Partial Remission/Response	TCGA-TQ-A7RG	478	2.61838	32	-97.0996	-6408.12	141	-27.6074	[(SIN3A,23)]
Oligoastrocytoma	G2	Alive	[Not Applicable]	Partial Remission/Response	TCGA-TQ-A7RH	479	2.53083	38	-99.9656	-6676.54	149	-28.2384	[(EEF1A1,22)]
Oligodendroglioma	G2	Alive	[Not Applicable]	[Unknown]	TCGA-TQ-A7RI	480	2.6617	32	-97.6509	-6479.32	145	-27.788	[(SIN3A,22)]
Oligoastrocytoma	G2	Alive	[Not Applicable]	Stable Disease	TCGA-TQ-A7RJ	481	2.51754	28	-95.743	-6403.2	137	-27.466	[(YWHAG,17)]
Oligoastrocytoma	G2	Alive	[Not Applicable]	Complete Remission/Response	TCGA-TQ-A7RK	482	2.69656	21	-98.4175	-6452.73	124	-28.2437	[(YWHAZ,15)]
Oligoastrocytoma	G3	Alive	[Not Applicable]	Partial Remission/Response	TCGA-TQ-A7RM	483	2.76686	31	-105.758	-6744.55	152	-29.2815	[(HSPA8,24)]
Oligodendroglioma	G2	Alive	[Not Applicable]	Partial Remission/Response	TCGA-TQ-A7RN	484	2.55025	31	-102.456	-6726.29	132	-29.5325	[(SIN3A,23)]
Oligoastrocytoma	G2	Alive	[Not Applicable]	Partial Remission/Response	TCGA-TQ-A7RO	485	2.51266	22	-105.803	-6974.28	127	-30.3045	[(SUMO2,18),(YWHAG,18)]
Oligoastrocytoma	G2	Alive	[Not Applicable]	Partial Remission/Response	TCGA-TQ-A7RP	486	2.63689	27	-97.5507	-6482.94	138	-27.0836	[(HSPA8,21)]
Oligodendroglioma	G2	Alive	[Not Applicable]	Complete Remission/Response	TCGA-TQ-A7RQ	487	2.56716	31	-107.963	-7067.89	134	-30.9831	[(SIN3A,22)]
Oligoastrocytoma	G2	Alive	[Not Applicable]	Partial Remission/Response	TCGA-TQ-A7RR	488	2.59357	24	-97.6952	-6521.15	136	-27.8939	[(YWHAG,19)]
Oligodendroglioma	G2	Alive	[Not Applicable]	Complete Remission/Response	TCGA-TQ-A7RS	489	2.5587	25	-100.938	-6603.94	141	-28.8344	[(HDAC4,18),(HSPA8,18)]
Oligodendroglioma	G2	Alive	[Not Applicable]	Partial Remission/Response	TCGA-TQ-A7RU	490	2.65324	31	-102.977	-6756.76	141	-29.0308	[(EEF1A1,19)]
Astrocytoma	G2	Alive	[Not Applicable]	Partial Remission/Response	TCGA-TQ-A7RV	491	2.51538	22	-103.366	-6826.72	134	-28.9128	[(EEF1A1,18),(HSPA8,18),(H2AFX,18)]
Oligodendroglioma	G2	Dead	821	Progressive Disease	TCGA-TQ-A7RW	492	2.59986	15	-99.7638	-6628.61	133	-28.4056	[(SUMO2,10)]
Oligodendroglioma	G2	Dead	954	Partial Remission/Response	TCGA-TQ-A8XE	493	2.68021	23	-101.472	-6652.4	123	-29.2813	[(HDAC1,14)]
Oligodendroglioma	G2	Alive	[Not Applicable]	[Unknown]	TCGA-VM-A8C8	494	2.62054	22	-90.9004	-5922.74	130	-25.9794	[(HSPA8,15)]
Astrocytoma	G2	Alive	[Not Applicable]	Complete Remission/Response	TCGA-VM-A8C9	495	2.62054	16	-88.9093	-5783.57	117	-25.7268	[(YWHAZ,12),(H2AFX,12)]
Oligodendroglioma	G2	Alive	[Not Applicable]	[Unknown]	TCGA-VM-A8CA	496	2.5587	23	-88.9762	-5975.45	121	-26.1302	[(YWHAG,17)]
Oligodendroglioma	G3	Alive	[Not Applicable]	[Unknown]	TCGA-VM-A8CB	497	2.38451	26	-106.52	-6899.32	122	-30.52	[(YWHAG,19)]
Astrocytoma	G3	Dead	240	[Unknown]	TCGA-VM-A8CD	498	2.60419	23	-96.9531	-6435.12	139	-26.8996	[(H2AFX,18)]
Oligodendroglioma	G2	Alive	[Not Applicable]	[Unknown]	TCGA-VM-A8CE	499	2.72353	30	-98.4191	-6503.18	158	-28.2716	[(HDAC4,22),(SIN3A,22)]
Astrocytoma	G3	Alive	[Not Applicable]	[Unknown]	TCGA-VM-A8CF	500	2.50476	17	-89.1122	-5822.48	107	-25.5295	[(YWHAZ,12),(H2AFX,12)]
Astrocytoma	G2	Alive	[Not Applicable]	Complete Remission/Response	TCGA-VM-A8CH	501	2.60112	16	-95.2145	-6258.02	137	-26.6656	[(HSPA8,11)]
Oligoastrocytoma	G3	Alive	[Not Applicable]	Stable Disease	TCGA-VV-A829	502	2.55025	29	-103.391	-6737.96	136	-29.2505	[(YWHAG,24)]
Astrocytoma	G3	Alive	[Not Applicable]	[Unknown]	TCGA-VV-A86M	503	2.61838	26	-101.3	-6537.57	128	-28.1148	[(HDAC1,20),(EEF1A1,20),(YWHAG,20)]
Oligodendroglioma	G3	Alive	[Not Applicable]	Stable Disease	TCGA-VW-A7QS	504	2.57505	38	-102.839	-6721.73	122	-29.1765	[(HDAC2,20)]
Astrocytoma	G3	Dead	245	Stable Disease	TCGA-VW-A8FI	505	2.64535	22	-91.9068	-6100.36	125	-26.7161	[(HSPA8,15)]
Oligodendroglioma	G2	Alive	[Not Applicable]	Stable Disease	TCGA-W9-A837	506	2.57415	20	-104.417	-6898.52	119	-29.5322	[(YWHAG,16)]
Astrocytoma	G2	Alive	[Not Applicable]	Stable Disease	TCGA-WH-A86K	507	2.45354	22	-96.3997	-6389.9	128	-27.7296	[(YWHAZ,17)]
Astrocytoma	G3	Alive	[Not Applicable]	Complete Remission/Response	TCGA-WY-A858	508	2.5666	22	-91.2038	-6098.84	132	-25.8963	[(EEF1A1,18),(HSPA8,18),(YWHAZ,18),(SUMO2,18),(H2AFX,18)]
Astrocytoma	G2	Alive	[Not Applicable]	Stable Disease	TCGA-WY-A859	509	2.50476	23	-109.615	-7319.31	122	-31.7966	[(EEF1A1,19),(YWHAZ,19),(YWHAG,19)]
Astrocytoma	G2	Alive	[Not Applicable]	Partial Remission/Response	TCGA-WY-A85A	510	2.52328	21	-108.23	-7105.76	131	-30.8822	[(HSPA8,15)]
Astrocytoma	G2	Alive	[Not Applicable]	Complete Remission/Response	TCGA-WY-A85B	511	2.60202	20	-100.272	-6559.61	134	-28.8785	[(YWHAZ,14)]
Astrocytoma	G2	Alive	[Not Applicable]	[Not Applicable]	TCGA-WY-A85C	512	2.68021	22	-100.248	-6558.16	127	-28.4162	[(HSPA8,16),(YWHAZ,16)]
Oligoastrocytoma	G2	Alive	[Not Applicable]	Partial Remission/Response	TCGA-WY-A85D	513	2.60992	21	-91.4542	-5971.49	129	-26.4716	[(YWHAZ,14)]
Oligoastrocytoma	G2	Alive	[Not Applicable]	[Not Applicable]	TCGA-WY-A85E	514	2.66386	21	-104.793	-6949.28	128	-30.1896	[(EEF1A1,16),(YWHAG,16)]
